# Supplementary material for: From good health to illness with post-infectious fatigue syndrome: a qualitative study of adults’ experiences of the illness trajectory
Source: BMC Fam Pract. 2017 Mar 27;18:49. doi: 10.1186/s12875-017-0614-4 (PMC5369194; doi:10.1186/s12875-017-0614-4)
Supplement: Supplementary file 3 — The interview guide. (XML 237 kb) [file 12875_2017_614_MOESM3_ESM.xml]

<?xml version="1.0" encoding="utf-8"?>
<MANUSCRIPT xmlns:xsi="http://www.w3.org/2001/XMLSchema-instance"><JOURNALS><CODE>famp</CODE><TITLE>BMC Family Practice</TITLE><ISSN>1471-2296</ISSN><SPRINGER_JOURNAL_ID>12875</SPRINGER_JOURNAL_ID><TRANSFERRED_FROM><TITLE/><ISSN/><CONTACT_US/><EMAIL/></TRANSFERRED_FROM></JOURNALS><FINAL_VERSION><MANUSCRIPT_NUMBER>FAMP-D-16-00222</MANUSCRIPT_NUMBER><DTITLE>From good health to illness with post-infectious fatigue syndrome: a qualitative study of adults' experiences of the illness trajectory</DTITLE><SHORT_TITLE/><ARTICLE_TYPE>Research article</ARTICLE_TYPE><SECTION>Clinical presentation, diagnosis, and management</SECTION><ABSTRACT_TEXT>Background: Municipal drinking water contaminated with the parasite Giardia lamblia in Bergen, Norway, in 2004 caused an outbreak of gastrointestinal infection in 2500 people, according to the Norwegian Prescription Database. In the aftermath a minor group subsequently developed post-infectious fatigue syndrome (PIFS). Persons in this minor group had laboratory-confirmed parasites in their stool samples, and their enteritis had been cured by one or more courses of antibiotic treatment. The study's purpose was to explore how the affected persons experienced the illness trajectory and various PIFS disabilities. 
Methods: A qualitative design with in-depth interviews was used to obtain first-hand experiences of PIFS. To get an overall understanding of their perceived illness trajectory, the participants were asked to retrospectively rate their functional level at different points in time. A maximum variation sample of adults diagnosed with PIFS according to the international 1994 criteria was recruited from a cohort of persons diagnosed with PIFS at a tertiary Neurology Outpatient Clinic in Western Norway. The sample comprised 19 women and seven men (mean age 41 years, range 26-59). The interviews were fully transcribed and subjected to a qualitative content analysis.
Results: All participants had been living healthy lives pre-illness. The time to develop PIFS varied. Multiple disabilities in the physical, cognitive, emotional, neurological, sleep and intolerance domains were described. Everyone more or less dropped out from studies or work, and few needed to be taken care of during the worst period. The severity of these disabilities varied among the participants and during the illness phases. Despite individual variations, an overall pattern of illness trajectory emerged. Five phases were identified: prodromal, downward, turning, upward and chronic phase. All reached a nadir followed by varying degrees of improvement in their functional ability. None regained pre-illness health or personal and professional abilities.
Conclusions: The needs of persons with this condition are not met. Early diagnosis and interdisciplinary rehabilitation could be beneficial in altering the downward trajectory at an earlier stage, avoiding the most severe disability and optimising improvement. Enhanced knowledge among health professionals, tailored treatment, rest as needed, financial support and practical help would likely improve prognosis.

Disability; Chronic fatigue syndrome; In-depth interview;  Myalgic encephalomyelitis; Natural course; Patient experiences; Primary healthcare; Qualitative research

</ABSTRACT_TEXT><DNOTE>pre-accepted
*LAT:FAE
at FD:  title page should not say “title page” or “title” at the top; remove title after title page; abstract needs to be before body; “Method” should be “Methods”; “Concluding remarks” should be “Conclusions”; competing interest statement needs to be reworded to “the authors declare that they have no competing interests”; “Authors’ contribution” needs ‘s’ at the end; figure legends should be in main text after references, not in figure files; COREQ checklist should be filled out with page #s of ms


06/03: FC: pre-accept. ACTION JEOA: please assign to section Clinical presentation, diagnosis, and management FN
06/03 back to Asst Ed FN.LOC

03/03 back to au.LOC

02/03 Final check; asked to remove identifiers from additional file. ChM

10/02 send to new Asst Ed.17/02 22/02 01/03..LOC

ACTION JEOA: Please assign to new Asst Ed when revisions are in. MH
08/02 Asking aus to add English translation to Additional file 4 and too many indirect identifiers. MH

30/01 back to Asst Ed.06/02 LOC

27/01 back to Au.LOC

25/01 Placed in section Clinical presentation, diagnosis, and management. Requesting minor FC revisions: needs proper title page, place abstract in ms, interview guide, change "Concluding remarks" to "Conclusions," move AI, additional files aren't uploaded, figs aren't uploaded, needs List of abbrev, edit CP, edit CI, remove cover letter and response to review. MH

25/01 Spoke with Tovah, and said to keep in FAMP as the SE didn't see anything wrong with the ms. Performing FCs. MH

24/01 Performing FC, and I don't think this is in scope for Family Practice. Contacting EE TA and EE of Health Services about a potential transfer. MH  

05/01 JLB (RS): Final checks - alerted editor. Section/Category: I don't know (Editor will assign section); title page only has the manuscript title (no author information is provided); there is no abstract in the manuscript; need clean version of ms; "Concluding remarks" heading should be "Conclusions"; "Method" heading should be "Methods"; Additional files are listed in the manuscript but are not provided; remove cover letter and response to editor from file inventory; Figures 1-3 are referenced in the manuscript but are not provided; missing list of abbreviations; Consent to publish should be "Not applicable"; Competing interests needs reworded (currently: "The authors report no declarations of interest") 

30/12 send to Asst Ed.06/01 11/01 18/01 24/01 LOC

30/12 found email on other journal inbox from SE. send revision to au. responded to EE.LOC

26/12 send au response to SE on revised MS.LOC

20/12 send to SE revised MS.LOC

12/12 back to au for revision.LOC

08/12 SE banzhoff to make decision on re-review.LOC

07/12 awaiting refs for re-review.LOC

28/11 sent to original refs for re-review. TYHA

18/11 flagged to EE.21/11 28/11 LOC

14/11 flagged to EE , SE no rsponse.LOC

09/11 awaiting SE to respond, if no response from SE flag again to EE.LOC

07/11 awaiting response from EE email to SE.LOC

02/11 sent personal email to SE.TYHA

26/10 flagged to EE.01/11 LOC

19/10 send to EE revised MS.LOC

17/10 chased SE revised MS.LOC

10/10 back to SE revised MS.LOC


16/09 MS out for revision. BJM (cover)

14/09 awaiting SE till 19/09.LOC

13/09 2 reports in, waiting for editor decision. RBB (cover)

12/09 send notif to SE .LOC

05/09 Invited ref Baum. loc

31/08 Chased SE for IMR. loc

24/08 task Se to IMR.LOC

19Aug16: Auto chase sent to refs. RC (cover)

18/08 awaiting refs till 19/08.LOC


11Aug16: Awaiting for invited refs response. RC (cover)

09/08 EE ask Crest to IMR.LOC

04/08 task EE to IMR.LOC

28/07 chased Se to IMR.LOC

21/07 task SE to IMR.LOC

18/07 awaiting AE Francis till 21/07.LOC

15/07 AE Maxwwell OoO. task SE tom suggest AE.LOC

13/07 chase AE.LOC

05/07 no response from AE Sanders. emailed SE "SE suggest AE's." APG (cover)

30/06 Chase AE. MCM (cover)

23/06 send to SE Banzhoff .LOC

20/06 still no asd.LOC

15/06 back to au for ASD.LOC

Title page present Y
-Title page contains the correct elements -unstructured

Abstract present Y
-Abstract with sections Y
-TRN present (if study protocol; if article reports the results Yof a controlled - health-care intervention ) NR

Article sections present Y
-sub-sections based on article type Y
-List of abbreviations used (if any) N

Declarations Y
-Ethics (and consent to participate) Y
-Name of ethics committee present Y
-Ethics for field studies NR
-Consent to publish (cse report) NR
-Competing interests Y
-Authors' contributions Y
-Availability of data and materials N
-Acknowledgements present Y
-Data deposition - based on journal requirements NR
-CAREs checklist (if case report)NR
</DNOTE><INITIAL_DATE_SUBMITTED>2016-06-22T10:00:19-04:00</INITIAL_DATE_SUBMITTED><FINAL_DISPOSITION_DATE>2017-03-07T10:52:33-05:00</FINAL_DISPOSITION_DATE><FINAL_REVISION_NUMBER>5</FINAL_REVISION_NUMBER><DOI/><APC_STATUS><CODE>2</CODE><DESC>PaymentDue</DESC></APC_STATUS><KEYWDATA/><GENERAL_METADATA><ITEM><NAME>Springer Journal ID</NAME><VALUE>12875</VALUE></ITEM><ITEM><NAME>Notes to Production</NAME><VALUE/></ITEM></GENERAL_METADATA><ADDITIONAL_MANUSCRIPT_DETAILS/><MS_RATING/></FINAL_VERSION><VERSIONS><VERSION REVISION="0"><FUNDING_INFORMATION><FUNDER ID="853"><FUNDREFID/><NAME>Department of Clinical Medicine, Faculty of Medicine and Dentistry, University of Bergen, Norway </NAME><GRANT_NUMBER>No grant number received</GRANT_NUMBER><GRANT_RECIPIENT><NAME><TITLE>Ms</TITLE><FIRSTNAME>Eva</FIRSTNAME><MIDDLENAME/><LASTNAME>Stormorken</LASTNAME><DEGREE>MNSc</DEGREE></NAME><ORCID AUTHENTICATED="true">0000-0001-9847-4893</ORCID></GRANT_RECIPIENT></FUNDER><FUNDER ID="852"><FUNDREFID/><NAME>The Norwegian ExtraFoundation for Health and Rehabilitation through EXTRA funds </NAME><GRANT_NUMBER>Grant no. 2010/2/200</GRANT_NUMBER><GRANT_RECIPIENT><NAME><TITLE>Ms</TITLE><FIRSTNAME>Eva</FIRSTNAME><MIDDLENAME/><LASTNAME>Stormorken</LASTNAME><DEGREE>MNSc</DEGREE></NAME><ORCID AUTHENTICATED="true">0000-0001-9847-4893</ORCID></GRANT_RECIPIENT></FUNDER></FUNDING_INFORMATION><DOCUMENT><REVISION_SUBMITTED_DATE>2016-06-22T10:00:20-04:00</REVISION_SUBMITTED_DATE><DECISION><EDITOR><TITLE>Prof.</TITLE><FIRSTNAME>Norbert</FIRSTNAME><MIDDLENAME/><LASTNAME>Donner-Banzhoff</LASTNAME><DEGREE/></EDITOR><CONTACT_INFO><ADDRESS/><CITY/><STATE/><COUNTRY>GERMANY</COUNTRY><POSTAL_CODE/><PRIMARY_PHONE_NUMBER/><FAX/><EMAIL>norbert@staff.uni-marburg.de</EMAIL></CONTACT_INFO><PERSONAL_IDENTIFIERS/><TERM>Major revision</TERM><FAMILY>Revise</FAMILY><DATE>2016-09-16T08:59:20-04:00</DATE></DECISION><ALL_AUTHORS>Eva Stormorken, MNSc; Leonard A. Jason, PhD; Marit Kirkevold, EdD</ALL_AUTHORS><CUSTOM_SUBMISSION_QUESTIONS/></DOCUMENT><CORRAUTH><NAME><TITLE>Ms</TITLE><FIRSTNAME>Eva</FIRSTNAME><MIDDLENAME/><LASTNAME>Stormorken</LASTNAME><DEGREE>MNSc</DEGREE></NAME><CONTACT_INFO><ADDRESS><LINE>Nedre Ulleval 9</LINE><LINE>P. O. Box 1130 Blibern</LINE></ADDRESS><CITY>Oslo</CITY><STATE/><COUNTRY>NORWAY</COUNTRY><POSTAL_CODE>0318</POSTAL_CODE><PRIMARY_PHONE_NUMBER>+4791382208</PRIMARY_PHONE_NUMBER><FAX/><EMAIL>eva.stormorken@medisin.uio.no;Eva.Stormorken@online.no</EMAIL></CONTACT_INFO><AFFILIATION_INFO><POSITION>Research Fellow</POSITION><AFFILIATION/><DEPARTMENT>Department of Nursing Science</DEPARTMENT><INSTITUTE>Department of Nursing Science, Institute of Health and Society, Faculty of Medicine, University of Oslo</INSTITUTE><INSTITUTE_ID/></AFFILIATION_INFO><PERSONAL_IDENTIFIERS><IDENTIFIER AUTHENTICATED="true"><NAME>ORCID</NAME><VALUE>0000-0001-9847-4893</VALUE></IDENTIFIER></PERSONAL_IDENTIFIERS><ALT_CONTACT><CONTACT_INFO><ADDRESS/><CITY/><STATE/><COUNTRY/><POSTAL_CODE/><PRIMARY_PHONE_NUMBER/><FAX/><EMAIL/></CONTACT_INFO><START_DATE/><END_DATE/></ALT_CONTACT><UNAVAILABLE/><COMMENTS/><RESPONSE_TO_REVIEWERS/></CORRAUTH><AUTHORS><AUTHOR RANK="1"><NAME><TITLE>Ms</TITLE><FIRSTNAME>Eva</FIRSTNAME><MIDDLENAME/><LASTNAME>Stormorken</LASTNAME><DEGREE>MNSc</DEGREE></NAME><CONTACT_INFO><ADDRESS><LINE>Nedre Ulleval 9</LINE><LINE>P. O. Box 1130 Blibern</LINE></ADDRESS><CITY>Oslo</CITY><STATE/><COUNTRY>NORWAY</COUNTRY><POSTAL_CODE>0318</POSTAL_CODE><PRIMARY_PHONE_NUMBER>+4791382208</PRIMARY_PHONE_NUMBER><FAX/><EMAIL>eva.stormorken@medisin.uio.no;Eva.Stormorken@online.no</EMAIL></CONTACT_INFO><AFFILIATION_INFO><POSITION>Research Fellow</POSITION><AFFILIATION/><DEPARTMENT>Department of Nursing Science</DEPARTMENT><INSTITUTE>Department of Nursing Science, Institute of Health and Society, Faculty of Medicine, University of Oslo</INSTITUTE><INSTITUTE_ID/></AFFILIATION_INFO><PERSONAL_IDENTIFIERS><IDENTIFIER AUTHENTICATED="true"><NAME>ORCID</NAME><VALUE>0000-0001-9847-4893</VALUE></IDENTIFIER></PERSONAL_IDENTIFIERS><ADDITIONAL_PEOPLE_DETAILS/><CUSTOM_AUTHOR_QUESTIONS/><AUTHTYPE>CorrespondingAuthor</AUTHTYPE></AUTHOR><AUTHOR RANK="2"><NAME><TITLE>Dr</TITLE><FIRSTNAME>Leonard</FIRSTNAME><MIDDLENAME>A.</MIDDLENAME><LASTNAME>Jason</LASTNAME><DEGREE>PhD</DEGREE></NAME><CONTACT_INFO><ADDRESS/><CITY/><STATE/><COUNTRY>UNITED STATES</COUNTRY><POSTAL_CODE/><PRIMARY_PHONE_NUMBER/><FAX/><EMAIL>Ljason@depaul.edu</EMAIL></CONTACT_INFO><AFFILIATION_INFO><POSITION/><AFFILIATION/><DEPARTMENT/><INSTITUTE>Center for Community Research, DePaul University</INSTITUTE><INSTITUTE_ID/></AFFILIATION_INFO><ADDITIONAL_PEOPLE_DETAILS/><CUSTOM_AUTHOR_QUESTIONS/><AUTHTYPE>CoAuthor</AUTHTYPE></AUTHOR><AUTHOR RANK="3"><NAME><TITLE>Dr</TITLE><FIRSTNAME>Marit</FIRSTNAME><MIDDLENAME/><LASTNAME>Kirkevold</LASTNAME><DEGREE>EdD</DEGREE></NAME><CONTACT_INFO><ADDRESS/><CITY/><STATE/><COUNTRY>NORWAY</COUNTRY><POSTAL_CODE/><PRIMARY_PHONE_NUMBER/><FAX/><EMAIL>marit.kirkevold@medisin.uio.no</EMAIL></CONTACT_INFO><AFFILIATION_INFO><POSITION/><AFFILIATION/><DEPARTMENT/><INSTITUTE>Universitetet i Oslo</INSTITUTE><INSTITUTE_ID>6305</INSTITUTE_ID></AFFILIATION_INFO><ADDITIONAL_PEOPLE_DETAILS/><CUSTOM_AUTHOR_QUESTIONS/><AUTHTYPE>CoAuthor</AUTHTYPE></AUTHOR></AUTHORS><DECISIONLETTER FULLY_BLINDED="false"><AUTHORNOTIFICATIONDATE>2016-09-16T08:59:23-04:00</AUTHORNOTIFICATIONDATE><SUBJECT>Your submission to BMC Family Practice - FAMP-D-16-00222</SUBJECT><BLINDED_SUBJECT>Your submission to BMC Family Practice - FAMP-D-16-00222</BLINDED_SUBJECT><CONTENTS>To: "Eva Stormorken" eva.stormorken@medisin.uio.no;eva.stormorken@online.no
From: "BMC Family Practice Editorial Office" bmcfampract@biomedcentral.com
Subject: Your submission to BMC Family Practice - FAMP-D-16-00222
FAMP-D-16-00222
From good health to illness with post-infectious fatigue syndrome: a qualitative study of adults' experiences of the illness trajectory
Eva Stormorken, MNSc; Leonard A. Jason, PhD; Marit Kirkevold, EdD
BMC Family Practice

Dear Ms Stormorken,

Your manuscript "From good health to illness with post-infectious fatigue syndrome: a qualitative study of adults' experiences of the illness trajectory" (FAMP-D-16-00222) has been assessed by our reviewers. They have raised a number of points which we believe would improve the manuscript and may allow a revised version to be published in BMC Family Practice. 

Their reports, together with my own comments, are below. Please also take a moment to check our website at 
%VIEW_REVIEWER_COMMENTS_FOR_AUTHOR_DEEP_LINK% for any additional comments that were saved as attachments. Please note that as BMC Family Practice has a policy of open peer review, you will be able to see the names of the reviewers.

If you are able to fully address these points, we would encourage you to submit a revised manuscript to BMC Family Practice.  Once you have made the necessary corrections, please submit online at:

http://famp.edmgr.com/

If you have forgotten your username or password please use the "Send Login Details" link to get your login information. For security reasons, your password will be reset.

A point-by-point response letter must accompany your revised manuscript. This letter must provide a detailed response to each reviewer/editorial point raised, describing exactly what amendments have been made to the manuscript text and where these can be viewed (e.g. Methods section, line 12, page 5). Please also ensure that all changes to the manuscript are indicated in the text by highlighting or using track changes. If you disagree with any comments raised, please provide a detailed rebuttal to help explain and justify your decision. 

Please also ensure that your revised manuscript conforms to the journal style, which can be found at the Instructions for Authors on the journal homepage.

A decision will be made once we have received your revised manuscript, which we expect by %DATE_REVISION_DUE%.

Please note, if your manuscript is accepted you will not be able to make any changes to the authors, or order of authors, of your manuscript once the editor has accepted your manuscript for publication. If you wish to make any changes to authorship before you resubmit your revisions, please reply to this email and ask for a 'Request for change in authorship' form which should be completed by all authors (including those to be removed) and returned to this email address. Please ensure that any changes in authorship fulfil the criteria for authorship as outlined in BioMed Central's editorial policies (http://www.biomedcentral.com/about/editorialpolicies#authorship).

Once you have completed and returned the form, your request will be considered and you will be advised whether the requested changes will be allowed.
By resubmitting your manuscript you confirm that all author details on the revised version are correct, that all authors have agreed to authorship and order of authorship for this manuscript and that all authors have the appropriate permissions and rights to the reported data.

Please be aware that we may investigate, or ask your institute to investigate, any unauthorised attempts to change authorship or discrepancies in authorship between the submitted and revised versions of your manuscript.

I look forward to receiving your revised manuscript and please do not hesitate to contact us if you have any questions.

Best wishes,

Norbert Donner-Banzhoff
BMC Family Practice
%CUSTOM_BMC_JOURNAL_HOMEPAGE%

Reviewer reports:

Reviewer #1: This is an interesting paper outlining useful work which looks at the illness course for PIFS and its constituent phases following contamination of drinking water in Bergen 2004 which supplied half the city. Whilst many of those affected were successfuly treated with antibiotics a small group developed persistent tiredness and IBS. 58 with positive stool samples were sent questionnaires and a 44 (76%)participated by returning their questionniares. From this a maximum variation sample was selected of 26 people. Were all those who developed IBS free from its symptoms prior to the infection?

The authors describe collection of additional data in addition to the in-depth qualitative interview and the fact that this was arranged to minimise the effort of participation by combining it with an outpatient review appointment. It is good to see described the lengths the researcher went to during interview to minimise the impact on participants' wellbeing (quiet room with curtains drawn). Mean interview length was 1.5 hours which maybe to long for some patients. It would be useful to know at what point the additional data (Bells Disability Scale etc) was collected and whether this was as part of the interview or separately? Line 212 discusses triangulation using Bells' Disability Questionnaire - presumably this is the same as the BDS?

Descriptions of the coding undertaken are very thorough and well reported although line 184 would benefit from an explanation of how Nvivo was 'used to extract data pertaining to the trajectory' was this through automated coding / text search queries?

Line 252 - it would be helpful to the reader to include a figure here illustrate the 5 phases. I found it a little difficult to  follow the phases - could the phases have a single word header followed by the explanation? For Phase 3 'turning phase' makes it appear participants are turning a corner and whilst it preceeds the upwards phase this seems to be the point the worst symptoms occur. Line 508 describes the experiences of some during the 'transition' phase - does this refer to phase 5 (or earlier)? 

Table 1 - no benefit for including ethnicity as already stated and all caucasian.
Reference ONS SOC (2010) - is 'Britain Government Statistical Service' a note rather than reference?

Figure 2 - Individual plots of Bell's Disability Scores are a reminder that each of these graphs represents a change in finctional ability as a result of FIPS. Relabelling plots 1-26 to match participant IDs will allow comparison with Table 1 and participant quotes? 

Could graphs in Fig 2 be presented with time along the x axis - and include the point(s) at which people received antibiotic treatment which might reinforce the need to early diagnosis, support and management?


Reviewer #2: 
Interesting article with good methodology.
Chapter trustworthiness (line 157- 226) is consisting of too much details. Since the article is verly long, already, it should be shortend. Especially,you can refer to the literature where general rules about the methodology are described. The same comments apply to chaper ethical issues (line 228-224) which should also be shortened.
line 503 to 504 is a comment. It should be eliminated here (CHAPTER RESULS)
line 722-723: lambliasis is not a trivial infection, so this part of the sentence should be omitted
Since only persons were recruited who still were cared for in a specialized centre those wo had full remission or relativley good outcome at that time were not included in the study. This fact should be mentioned under limitations and in the conclusions
Additional Tables are only partly written in English. Not everyone understands the Norwegian terms, additional figuers are not well reproduced and described
Table 1 should not mention more than one sign after the decimal point. Row ethnicity can e omitted since all are Caucasians
Figure 1 and 2 should be described more detailed in the legend

Editorial comments:

L 9 2500 cases developed gastroenteritis 
Please provide some estimate about the size of the denominator

L 49 indicating millions of disabled people with this condition worldwide
	Omit this alarmist rhetoric

L 50 Grappling with the complex, multidimensional, multi domain fatigue in PIFS and its specific characteristics and triggering factors is only one part of the everyday experience of individuals affected with PIFS.
Omit this sentence to improve focus. Individual sequelae have been covered in previous paragraph

L 131 In addition we noted a pattern of various disabilities, and that the variations in severity of the disabilities were associated with different phases.
in L 58 you mention the Fennell Phase Inventory as a promising tool for understanding the phases in clinical practice. It is thus unclear, whether your research/analysis was deductive or inductive regarding a phase model

L 297 ME – 
please clarify personal pronoun to avoid confusion with abbreviation ‚myalgic encephalomyelitis‘

L 650 Paragraph starting with L 650, .. especially: Our findings indicate that all participants experienced making themselves more disabled by keeping up full-time work or studying for longer periods of time.
Please word this more carefully. Nobody knows how their itinerary would have been if this or that.

L 661 Paragraph starting with L 661,  especially: The experiences were strikingly similar despite differences in gender, age and education.
If this was true, PIFS would be the first and only condition in the history of medicine to run a uniform course with hardly any individual variation or influence by outside factors. In my personal view, researchers’ pre-study convictions and selection effects are more likely explanations. Please rephrase more carefully.

L 671 Early diagnosis is important.. Again difficult ‘what – ifs’.
Please rephrase more carefully.
 
L 699 – 713 The physiological underpinnings of the condition and the transition from a local infection to the systemic…
Omit to improve focus, passage does not contribute to research question and relevant context.

L 735 Strengths and limitations
Add discussion of likely selection bias regarding study sample 

General Remarks:

Provide tables in English with adequate layout

Results section in general – add more information of the variability of subjects’ illness experience

Although physical and cognitive impairments as well as difficulties regarding work are extensively covered, I was surprised to find hardly any information on PIFS impact on family roles and sexual life. Please add this kind of analysis / material, shorten current results section accordingly so that overall length does not increase.


--------------------
Editorial Policies
-----------------------
Please read the following information and revise your manuscript as necessary. If your manuscript does not adhere to our editorial requirements this will cause a delay whilst the issue is addressed. Failure to adhere to our policies may result in rejection of your manuscript. 

In accordance with BioMed Central editorial policies and formatting guidelines, all submissions to BMC Family Practice must have a Declarations section which includes the mandatory sub-sections listed below. Please refer to the journal's Submission Guidelines web page for information regarding the criteria for each sub-section (%CUSTOM_BMC_JOURNAL_HOMEPAGE%).

Where a mandatory section is not relevant to your study design or article type, for example, if your manuscript does not contain any individual persons data, please write "Not applicable" in these sections. 

For the 'Availability of data and materials' section, please provide information about where the data supporting your findings can be found. We encourage authors to deposit their datasets in publicly available repositories (where available and appropriate), or to be presented within the manuscript and/or additional supporting files. Please note that identifying/confidential patient data should not be shared. Authors who do not wish to share their data must state that data will not be shared, and provide reasons for this in the manuscript text. For further guidance on how to format this section, please refer to BioMed Central's editorial policies page - http://www.biomedcentral.com/submissions/editorial-policies#availability+of+data+and+materials.

Declarations
- Ethics approval and consent to participate
- Consent to publish
- Availability of data and materials
- Competing interests
- Funding
- Authors' Contributions
- Acknowledgements
- Authors' Information</CONTENTS><BLINDED_CONTENTS>To: "Eva Stormorken" eva.stormorken@medisin.uio.no;eva.stormorken@online.no
From: "BMC Family Practice Editorial Office" bmcfampract@biomedcentral.com
Subject: Your submission to BMC Family Practice - FAMP-D-16-00222
FAMP-D-16-00222
From good health to illness with post-infectious fatigue syndrome: a qualitative study of adults' experiences of the illness trajectory
Eva Stormorken, MNSc; Leonard A. Jason, PhD; Marit Kirkevold, EdD
BMC Family Practice

Dear Ms Stormorken,

Your manuscript "From good health to illness with post-infectious fatigue syndrome: a qualitative study of adults' experiences of the illness trajectory" (FAMP-D-16-00222) has been assessed by our reviewers. They have raised a number of points which we believe would improve the manuscript and may allow a revised version to be published in BMC Family Practice. 

Their reports, together with my own comments, are below. Please also take a moment to check our website at 
******** for any additional comments that were saved as attachments. Please note that as BMC Family Practice has a policy of open peer review, you will be able to see the names of the reviewers.

If you are able to fully address these points, we would encourage you to submit a revised manuscript to BMC Family Practice.  Once you have made the necessary corrections, please submit online at:

http://famp.edmgr.com/

If you have forgotten your username or password please use the "Send Login Details" link to get your login information. For security reasons, your password will be reset.

A point-by-point response letter must accompany your revised manuscript. This letter must provide a detailed response to each reviewer/editorial point raised, describing exactly what amendments have been made to the manuscript text and where these can be viewed (e.g. Methods section, line 12, page 5). Please also ensure that all changes to the manuscript are indicated in the text by highlighting or using track changes. If you disagree with any comments raised, please provide a detailed rebuttal to help explain and justify your decision. 

Please also ensure that your revised manuscript conforms to the journal style, which can be found at the Instructions for Authors on the journal homepage.

A decision will be made once we have received your revised manuscript, which we expect by 16 Oct 2016.

Please note, if your manuscript is accepted you will not be able to make any changes to the authors, or order of authors, of your manuscript once the editor has accepted your manuscript for publication. If you wish to make any changes to authorship before you resubmit your revisions, please reply to this email and ask for a 'Request for change in authorship' form which should be completed by all authors (including those to be removed) and returned to this email address. Please ensure that any changes in authorship fulfil the criteria for authorship as outlined in BioMed Central's editorial policies (http://www.biomedcentral.com/about/editorialpolicies#authorship).

Once you have completed and returned the form, your request will be considered and you will be advised whether the requested changes will be allowed.
By resubmitting your manuscript you confirm that all author details on the revised version are correct, that all authors have agreed to authorship and order of authorship for this manuscript and that all authors have the appropriate permissions and rights to the reported data.

Please be aware that we may investigate, or ask your institute to investigate, any unauthorised attempts to change authorship or discrepancies in authorship between the submitted and revised versions of your manuscript.

I look forward to receiving your revised manuscript and please do not hesitate to contact us if you have any questions.

Best wishes,

Norbert Donner-Banzhoff
BMC Family Practice
http://www.biomedcentral.com/bmcfampract/

Reviewer reports:

Reviewer #1: This is an interesting paper outlining useful work which looks at the illness course for PIFS and its constituent phases following contamination of drinking water in Bergen 2004 which supplied half the city. Whilst many of those affected were successfuly treated with antibiotics a small group developed persistent tiredness and IBS. 58 with positive stool samples were sent questionnaires and a 44 (76%)participated by returning their questionniares. From this a maximum variation sample was selected of 26 people. Were all those who developed IBS free from its symptoms prior to the infection?

The authors describe collection of additional data in addition to the in-depth qualitative interview and the fact that this was arranged to minimise the effort of participation by combining it with an outpatient review appointment. It is good to see described the lengths the researcher went to during interview to minimise the impact on participants' wellbeing (quiet room with curtains drawn). Mean interview length was 1.5 hours which maybe to long for some patients. It would be useful to know at what point the additional data (Bells Disability Scale etc) was collected and whether this was as part of the interview or separately? Line 212 discusses triangulation using Bells' Disability Questionnaire - presumably this is the same as the BDS?

Descriptions of the coding undertaken are very thorough and well reported although line 184 would benefit from an explanation of how Nvivo was 'used to extract data pertaining to the trajectory' was this through automated coding / text search queries?

Line 252 - it would be helpful to the reader to include a figure here illustrate the 5 phases. I found it a little difficult to  follow the phases - could the phases have a single word header followed by the explanation? For Phase 3 'turning phase' makes it appear participants are turning a corner and whilst it preceeds the upwards phase this seems to be the point the worst symptoms occur. Line 508 describes the experiences of some during the 'transition' phase - does this refer to phase 5 (or earlier)? 

Table 1 - no benefit for including ethnicity as already stated and all caucasian.
Reference ONS SOC (2010) - is 'Britain Government Statistical Service' a note rather than reference?

Figure 2 - Individual plots of Bell's Disability Scores are a reminder that each of these graphs represents a change in finctional ability as a result of FIPS. Relabelling plots 1-26 to match participant IDs will allow comparison with Table 1 and participant quotes? 

Could graphs in Fig 2 be presented with time along the x axis - and include the point(s) at which people received antibiotic treatment which might reinforce the need to early diagnosis, support and management?


Reviewer #2: 
Interesting article with good methodology.
Chapter trustworthiness (line 157- 226) is consisting of too much details. Since the article is verly long, already, it should be shortend. Especially,you can refer to the literature where general rules about the methodology are described. The same comments apply to chaper ethical issues (line 228-224) which should also be shortened.
line 503 to 504 is a comment. It should be eliminated here (CHAPTER RESULS)
line 722-723: lambliasis is not a trivial infection, so this part of the sentence should be omitted
Since only persons were recruited who still were cared for in a specialized centre those wo had full remission or relativley good outcome at that time were not included in the study. This fact should be mentioned under limitations and in the conclusions
Additional Tables are only partly written in English. Not everyone understands the Norwegian terms, additional figuers are not well reproduced and described
Table 1 should not mention more than one sign after the decimal point. Row ethnicity can e omitted since all are Caucasians
Figure 1 and 2 should be described more detailed in the legend

Editorial comments:

L 9 2500 cases developed gastroenteritis 
Please provide some estimate about the size of the denominator

L 49 indicating millions of disabled people with this condition worldwide
	Omit this alarmist rhetoric

L 50 Grappling with the complex, multidimensional, multi domain fatigue in PIFS and its specific characteristics and triggering factors is only one part of the everyday experience of individuals affected with PIFS.
Omit this sentence to improve focus. Individual sequelae have been covered in previous paragraph

L 131 In addition we noted a pattern of various disabilities, and that the variations in severity of the disabilities were associated with different phases.
in L 58 you mention the Fennell Phase Inventory as a promising tool for understanding the phases in clinical practice. It is thus unclear, whether your research/analysis was deductive or inductive regarding a phase model

L 297 ME – 
please clarify personal pronoun to avoid confusion with abbreviation ‚myalgic encephalomyelitis‘

L 650 Paragraph starting with L 650, .. especially: Our findings indicate that all participants experienced making themselves more disabled by keeping up full-time work or studying for longer periods of time.
Please word this more carefully. Nobody knows how their itinerary would have been if this or that.

L 661 Paragraph starting with L 661,  especially: The experiences were strikingly similar despite differences in gender, age and education.
If this was true, PIFS would be the first and only condition in the history of medicine to run a uniform course with hardly any individual variation or influence by outside factors. In my personal view, researchers’ pre-study convictions and selection effects are more likely explanations. Please rephrase more carefully.

L 671 Early diagnosis is important.. Again difficult ‘what – ifs’.
Please rephrase more carefully.
 
L 699 – 713 The physiological underpinnings of the condition and the transition from a local infection to the systemic…
Omit to improve focus, passage does not contribute to research question and relevant context.

L 735 Strengths and limitations
Add discussion of likely selection bias regarding study sample 

General Remarks:

Provide tables in English with adequate layout

Results section in general – add more information of the variability of subjects’ illness experience

Although physical and cognitive impairments as well as difficulties regarding work are extensively covered, I was surprised to find hardly any information on PIFS impact on family roles and sexual life. Please add this kind of analysis / material, shorten current results section accordingly so that overall length does not increase.


--------------------
Editorial Policies
-----------------------
Please read the following information and revise your manuscript as necessary. If your manuscript does not adhere to our editorial requirements this will cause a delay whilst the issue is addressed. Failure to adhere to our policies may result in rejection of your manuscript. 

In accordance with BioMed Central editorial policies and formatting guidelines, all submissions to BMC Family Practice must have a Declarations section which includes the mandatory sub-sections listed below. Please refer to the journal's Submission Guidelines web page for information regarding the criteria for each sub-section (http://www.biomedcentral.com/bmcfampract/).

Where a mandatory section is not relevant to your study design or article type, for example, if your manuscript does not contain any individual persons data, please write "Not applicable" in these sections. 

For the 'Availability of data and materials' section, please provide information about where the data supporting your findings can be found. We encourage authors to deposit their datasets in publicly available repositories (where available and appropriate), or to be presented within the manuscript and/or additional supporting files. Please note that identifying/confidential patient data should not be shared. Authors who do not wish to share their data must state that data will not be shared, and provide reasons for this in the manuscript text. For further guidance on how to format this section, please refer to BioMed Central's editorial policies page - http://www.biomedcentral.com/submissions/editorial-policies#availability+of+data+and+materials.

Declarations
- Ethics approval and consent to participate
- Consent to publish
- Availability of data and materials
- Competing interests
- Funding
- Authors' Contributions
- Acknowledgements
- Authors' Information</BLINDED_CONTENTS><LETTER_BODY>FAMP-D-16-00222
From good health to illness with post-infectious fatigue syndrome: a qualitative study of adults' experiences of the illness trajectory
Eva Stormorken, MNSc; Leonard A. Jason, PhD; Marit Kirkevold, EdD
BMC Family Practice

Dear Ms Stormorken,

Your manuscript "From good health to illness with post-infectious fatigue syndrome: a qualitative study of adults' experiences of the illness trajectory" (FAMP-D-16-00222) has been assessed by our reviewers. They have raised a number of points which we believe would improve the manuscript and may allow a revised version to be published in BMC Family Practice. 

Their reports, together with my own comments, are below. Please also take a moment to check our website at 
%VIEW_REVIEWER_COMMENTS_FOR_AUTHOR_DEEP_LINK% for any additional comments that were saved as attachments. Please note that as BMC Family Practice has a policy of open peer review, you will be able to see the names of the reviewers.

If you are able to fully address these points, we would encourage you to submit a revised manuscript to BMC Family Practice.  Once you have made the necessary corrections, please submit online at:

http://famp.edmgr.com/

If you have forgotten your username or password please use the "Send Login Details" link to get your login information. For security reasons, your password will be reset.

A point-by-point response letter must accompany your revised manuscript. This letter must provide a detailed response to each reviewer/editorial point raised, describing exactly what amendments have been made to the manuscript text and where these can be viewed (e.g. Methods section, line 12, page 5). Please also ensure that all changes to the manuscript are indicated in the text by highlighting or using track changes. If you disagree with any comments raised, please provide a detailed rebuttal to help explain and justify your decision. 

Please also ensure that your revised manuscript conforms to the journal style, which can be found at the Instructions for Authors on the journal homepage.

A decision will be made once we have received your revised manuscript, which we expect by %DATE_REVISION_DUE%.

Please note, if your manuscript is accepted you will not be able to make any changes to the authors, or order of authors, of your manuscript once the editor has accepted your manuscript for publication. If you wish to make any changes to authorship before you resubmit your revisions, please reply to this email and ask for a 'Request for change in authorship' form which should be completed by all authors (including those to be removed) and returned to this email address. Please ensure that any changes in authorship fulfil the criteria for authorship as outlined in BioMed Central's editorial policies (http://www.biomedcentral.com/about/editorialpolicies#authorship).

Once you have completed and returned the form, your request will be considered and you will be advised whether the requested changes will be allowed.
By resubmitting your manuscript you confirm that all author details on the revised version are correct, that all authors have agreed to authorship and order of authorship for this manuscript and that all authors have the appropriate permissions and rights to the reported data.

Please be aware that we may investigate, or ask your institute to investigate, any unauthorised attempts to change authorship or discrepancies in authorship between the submitted and revised versions of your manuscript.

I look forward to receiving your revised manuscript and please do not hesitate to contact us if you have any questions.

Best wishes,

Norbert Donner-Banzhoff
BMC Family Practice
%CUSTOM_BMC_JOURNAL_HOMEPAGE%

Reviewer reports:

Reviewer #1: This is an interesting paper outlining useful work which looks at the illness course for PIFS and its constituent phases following contamination of drinking water in Bergen 2004 which supplied half the city. Whilst many of those affected were successfuly treated with antibiotics a small group developed persistent tiredness and IBS. 58 with positive stool samples were sent questionnaires and a 44 (76%)participated by returning their questionniares. From this a maximum variation sample was selected of 26 people. Were all those who developed IBS free from its symptoms prior to the infection?

The authors describe collection of additional data in addition to the in-depth qualitative interview and the fact that this was arranged to minimise the effort of participation by combining it with an outpatient review appointment. It is good to see described the lengths the researcher went to during interview to minimise the impact on participants' wellbeing (quiet room with curtains drawn). Mean interview length was 1.5 hours which maybe to long for some patients. It would be useful to know at what point the additional data (Bells Disability Scale etc) was collected and whether this was as part of the interview or separately? Line 212 discusses triangulation using Bells' Disability Questionnaire - presumably this is the same as the BDS?

Descriptions of the coding undertaken are very thorough and well reported although line 184 would benefit from an explanation of how Nvivo was 'used to extract data pertaining to the trajectory' was this through automated coding / text search queries?

Line 252 - it would be helpful to the reader to include a figure here illustrate the 5 phases. I found it a little difficult to  follow the phases - could the phases have a single word header followed by the explanation? For Phase 3 'turning phase' makes it appear participants are turning a corner and whilst it preceeds the upwards phase this seems to be the point the worst symptoms occur. Line 508 describes the experiences of some during the 'transition' phase - does this refer to phase 5 (or earlier)? 

Table 1 - no benefit for including ethnicity as already stated and all caucasian.
Reference ONS SOC (2010) - is 'Britain Government Statistical Service' a note rather than reference?

Figure 2 - Individual plots of Bell's Disability Scores are a reminder that each of these graphs represents a change in finctional ability as a result of FIPS. Relabelling plots 1-26 to match participant IDs will allow comparison with Table 1 and participant quotes? 

Could graphs in Fig 2 be presented with time along the x axis - and include the point(s) at which people received antibiotic treatment which might reinforce the need to early diagnosis, support and management?


Reviewer #2: 
Interesting article with good methodology.
Chapter trustworthiness (line 157- 226) is consisting of too much details. Since the article is verly long, already, it should be shortend. Especially,you can refer to the literature where general rules about the methodology are described. The same comments apply to chaper ethical issues (line 228-224) which should also be shortened.
line 503 to 504 is a comment. It should be eliminated here (CHAPTER RESULS)
line 722-723: lambliasis is not a trivial infection, so this part of the sentence should be omitted
Since only persons were recruited who still were cared for in a specialized centre those wo had full remission or relativley good outcome at that time were not included in the study. This fact should be mentioned under limitations and in the conclusions
Additional Tables are only partly written in English. Not everyone understands the Norwegian terms, additional figuers are not well reproduced and described
Table 1 should not mention more than one sign after the decimal point. Row ethnicity can e omitted since all are Caucasians
Figure 1 and 2 should be described more detailed in the legend

Editorial comments:

L 9 2500 cases developed gastroenteritis 
Please provide some estimate about the size of the denominator

L 49 indicating millions of disabled people with this condition worldwide
	Omit this alarmist rhetoric

L 50 Grappling with the complex, multidimensional, multi domain fatigue in PIFS and its specific characteristics and triggering factors is only one part of the everyday experience of individuals affected with PIFS.
Omit this sentence to improve focus. Individual sequelae have been covered in previous paragraph

L 131 In addition we noted a pattern of various disabilities, and that the variations in severity of the disabilities were associated with different phases.
in L 58 you mention the Fennell Phase Inventory as a promising tool for understanding the phases in clinical practice. It is thus unclear, whether your research/analysis was deductive or inductive regarding a phase model

L 297 ME – 
please clarify personal pronoun to avoid confusion with abbreviation ‚myalgic encephalomyelitis‘

L 650 Paragraph starting with L 650, .. especially: Our findings indicate that all participants experienced making themselves more disabled by keeping up full-time work or studying for longer periods of time.
Please word this more carefully. Nobody knows how their itinerary would have been if this or that.

L 661 Paragraph starting with L 661,  especially: The experiences were strikingly similar despite differences in gender, age and education.
If this was true, PIFS would be the first and only condition in the history of medicine to run a uniform course with hardly any individual variation or influence by outside factors. In my personal view, researchers’ pre-study convictions and selection effects are more likely explanations. Please rephrase more carefully.

L 671 Early diagnosis is important.. Again difficult ‘what – ifs’.
Please rephrase more carefully.
 
L 699 – 713 The physiological underpinnings of the condition and the transition from a local infection to the systemic…
Omit to improve focus, passage does not contribute to research question and relevant context.

L 735 Strengths and limitations
Add discussion of likely selection bias regarding study sample 

General Remarks:

Provide tables in English with adequate layout

Results section in general – add more information of the variability of subjects’ illness experience

Although physical and cognitive impairments as well as difficulties regarding work are extensively covered, I was surprised to find hardly any information on PIFS impact on family roles and sexual life. Please add this kind of analysis / material, shorten current results section accordingly so that overall length does not increase.


--------------------
Editorial Policies
-----------------------
Please read the following information and revise your manuscript as necessary. If your manuscript does not adhere to our editorial requirements this will cause a delay whilst the issue is addressed. Failure to adhere to our policies may result in rejection of your manuscript. 

In accordance with BioMed Central editorial policies and formatting guidelines, all submissions to BMC Family Practice must have a Declarations section which includes the mandatory sub-sections listed below. Please refer to the journal's Submission Guidelines web page for information regarding the criteria for each sub-section (%CUSTOM_BMC_JOURNAL_HOMEPAGE%).

Where a mandatory section is not relevant to your study design or article type, for example, if your manuscript does not contain any individual persons data, please write "Not applicable" in these sections. 

For the 'Availability of data and materials' section, please provide information about where the data supporting your findings can be found. We encourage authors to deposit their datasets in publicly available repositories (where available and appropriate), or to be presented within the manuscript and/or additional supporting files. Please note that identifying/confidential patient data should not be shared. Authors who do not wish to share their data must state that data will not be shared, and provide reasons for this in the manuscript text. For further guidance on how to format this section, please refer to BioMed Central's editorial policies page - http://www.biomedcentral.com/submissions/editorial-policies#availability+of+data+and+materials.

Declarations
- Ethics approval and consent to participate
- Consent to publish
- Availability of data and materials
- Competing interests
- Funding
- Authors' Contributions
- Acknowledgements
- Authors' Information</LETTER_BODY><BLINDED_LETTER_BODY>FAMP-D-16-00222
From good health to illness with post-infectious fatigue syndrome: a qualitative study of adults' experiences of the illness trajectory
Eva Stormorken, MNSc; Leonard A. Jason, PhD; Marit Kirkevold, EdD
BMC Family Practice

Dear Ms Stormorken,

Your manuscript "From good health to illness with post-infectious fatigue syndrome: a qualitative study of adults' experiences of the illness trajectory" (FAMP-D-16-00222) has been assessed by our reviewers. They have raised a number of points which we believe would improve the manuscript and may allow a revised version to be published in BMC Family Practice. 

Their reports, together with my own comments, are below. Please also take a moment to check our website at 
******** for any additional comments that were saved as attachments. Please note that as BMC Family Practice has a policy of open peer review, you will be able to see the names of the reviewers.

If you are able to fully address these points, we would encourage you to submit a revised manuscript to BMC Family Practice.  Once you have made the necessary corrections, please submit online at:

http://famp.edmgr.com/

If you have forgotten your username or password please use the "Send Login Details" link to get your login information. For security reasons, your password will be reset.

A point-by-point response letter must accompany your revised manuscript. This letter must provide a detailed response to each reviewer/editorial point raised, describing exactly what amendments have been made to the manuscript text and where these can be viewed (e.g. Methods section, line 12, page 5). Please also ensure that all changes to the manuscript are indicated in the text by highlighting or using track changes. If you disagree with any comments raised, please provide a detailed rebuttal to help explain and justify your decision. 

Please also ensure that your revised manuscript conforms to the journal style, which can be found at the Instructions for Authors on the journal homepage.

A decision will be made once we have received your revised manuscript, which we expect by 16 Oct 2016.

Please note, if your manuscript is accepted you will not be able to make any changes to the authors, or order of authors, of your manuscript once the editor has accepted your manuscript for publication. If you wish to make any changes to authorship before you resubmit your revisions, please reply to this email and ask for a 'Request for change in authorship' form which should be completed by all authors (including those to be removed) and returned to this email address. Please ensure that any changes in authorship fulfil the criteria for authorship as outlined in BioMed Central's editorial policies (http://www.biomedcentral.com/about/editorialpolicies#authorship).

Once you have completed and returned the form, your request will be considered and you will be advised whether the requested changes will be allowed.
By resubmitting your manuscript you confirm that all author details on the revised version are correct, that all authors have agreed to authorship and order of authorship for this manuscript and that all authors have the appropriate permissions and rights to the reported data.

Please be aware that we may investigate, or ask your institute to investigate, any unauthorised attempts to change authorship or discrepancies in authorship between the submitted and revised versions of your manuscript.

I look forward to receiving your revised manuscript and please do not hesitate to contact us if you have any questions.

Best wishes,

Norbert Donner-Banzhoff
BMC Family Practice
http://www.biomedcentral.com/bmcfampract/

Reviewer reports:

Reviewer #1: This is an interesting paper outlining useful work which looks at the illness course for PIFS and its constituent phases following contamination of drinking water in Bergen 2004 which supplied half the city. Whilst many of those affected were successfuly treated with antibiotics a small group developed persistent tiredness and IBS. 58 with positive stool samples were sent questionnaires and a 44 (76%)participated by returning their questionniares. From this a maximum variation sample was selected of 26 people. Were all those who developed IBS free from its symptoms prior to the infection?

The authors describe collection of additional data in addition to the in-depth qualitative interview and the fact that this was arranged to minimise the effort of participation by combining it with an outpatient review appointment. It is good to see described the lengths the researcher went to during interview to minimise the impact on participants' wellbeing (quiet room with curtains drawn). Mean interview length was 1.5 hours which maybe to long for some patients. It would be useful to know at what point the additional data (Bells Disability Scale etc) was collected and whether this was as part of the interview or separately? Line 212 discusses triangulation using Bells' Disability Questionnaire - presumably this is the same as the BDS?

Descriptions of the coding undertaken are very thorough and well reported although line 184 would benefit from an explanation of how Nvivo was 'used to extract data pertaining to the trajectory' was this through automated coding / text search queries?

Line 252 - it would be helpful to the reader to include a figure here illustrate the 5 phases. I found it a little difficult to  follow the phases - could the phases have a single word header followed by the explanation? For Phase 3 'turning phase' makes it appear participants are turning a corner and whilst it preceeds the upwards phase this seems to be the point the worst symptoms occur. Line 508 describes the experiences of some during the 'transition' phase - does this refer to phase 5 (or earlier)? 

Table 1 - no benefit for including ethnicity as already stated and all caucasian.
Reference ONS SOC (2010) - is 'Britain Government Statistical Service' a note rather than reference?

Figure 2 - Individual plots of Bell's Disability Scores are a reminder that each of these graphs represents a change in finctional ability as a result of FIPS. Relabelling plots 1-26 to match participant IDs will allow comparison with Table 1 and participant quotes? 

Could graphs in Fig 2 be presented with time along the x axis - and include the point(s) at which people received antibiotic treatment which might reinforce the need to early diagnosis, support and management?


Reviewer #2: 
Interesting article with good methodology.
Chapter trustworthiness (line 157- 226) is consisting of too much details. Since the article is verly long, already, it should be shortend. Especially,you can refer to the literature where general rules about the methodology are described. The same comments apply to chaper ethical issues (line 228-224) which should also be shortened.
line 503 to 504 is a comment. It should be eliminated here (CHAPTER RESULS)
line 722-723: lambliasis is not a trivial infection, so this part of the sentence should be omitted
Since only persons were recruited who still were cared for in a specialized centre those wo had full remission or relativley good outcome at that time were not included in the study. This fact should be mentioned under limitations and in the conclusions
Additional Tables are only partly written in English. Not everyone understands the Norwegian terms, additional figuers are not well reproduced and described
Table 1 should not mention more than one sign after the decimal point. Row ethnicity can e omitted since all are Caucasians
Figure 1 and 2 should be described more detailed in the legend

Editorial comments:

L 9 2500 cases developed gastroenteritis 
Please provide some estimate about the size of the denominator

L 49 indicating millions of disabled people with this condition worldwide
	Omit this alarmist rhetoric

L 50 Grappling with the complex, multidimensional, multi domain fatigue in PIFS and its specific characteristics and triggering factors is only one part of the everyday experience of individuals affected with PIFS.
Omit this sentence to improve focus. Individual sequelae have been covered in previous paragraph

L 131 In addition we noted a pattern of various disabilities, and that the variations in severity of the disabilities were associated with different phases.
in L 58 you mention the Fennell Phase Inventory as a promising tool for understanding the phases in clinical practice. It is thus unclear, whether your research/analysis was deductive or inductive regarding a phase model

L 297 ME – 
please clarify personal pronoun to avoid confusion with abbreviation ‚myalgic encephalomyelitis‘

L 650 Paragraph starting with L 650, .. especially: Our findings indicate that all participants experienced making themselves more disabled by keeping up full-time work or studying for longer periods of time.
Please word this more carefully. Nobody knows how their itinerary would have been if this or that.

L 661 Paragraph starting with L 661,  especially: The experiences were strikingly similar despite differences in gender, age and education.
If this was true, PIFS would be the first and only condition in the history of medicine to run a uniform course with hardly any individual variation or influence by outside factors. In my personal view, researchers’ pre-study convictions and selection effects are more likely explanations. Please rephrase more carefully.

L 671 Early diagnosis is important.. Again difficult ‘what – ifs’.
Please rephrase more carefully.
 
L 699 – 713 The physiological underpinnings of the condition and the transition from a local infection to the systemic…
Omit to improve focus, passage does not contribute to research question and relevant context.

L 735 Strengths and limitations
Add discussion of likely selection bias regarding study sample 

General Remarks:

Provide tables in English with adequate layout

Results section in general – add more information of the variability of subjects’ illness experience

Although physical and cognitive impairments as well as difficulties regarding work are extensively covered, I was surprised to find hardly any information on PIFS impact on family roles and sexual life. Please add this kind of analysis / material, shorten current results section accordingly so that overall length does not increase.


--------------------
Editorial Policies
-----------------------
Please read the following information and revise your manuscript as necessary. If your manuscript does not adhere to our editorial requirements this will cause a delay whilst the issue is addressed. Failure to adhere to our policies may result in rejection of your manuscript. 

In accordance with BioMed Central editorial policies and formatting guidelines, all submissions to BMC Family Practice must have a Declarations section which includes the mandatory sub-sections listed below. Please refer to the journal's Submission Guidelines web page for information regarding the criteria for each sub-section (http://www.biomedcentral.com/bmcfampract/).

Where a mandatory section is not relevant to your study design or article type, for example, if your manuscript does not contain any individual persons data, please write "Not applicable" in these sections. 

For the 'Availability of data and materials' section, please provide information about where the data supporting your findings can be found. We encourage authors to deposit their datasets in publicly available repositories (where available and appropriate), or to be presented within the manuscript and/or additional supporting files. Please note that identifying/confidential patient data should not be shared. Authors who do not wish to share their data must state that data will not be shared, and provide reasons for this in the manuscript text. For further guidance on how to format this section, please refer to BioMed Central's editorial policies page - http://www.biomedcentral.com/submissions/editorial-policies#availability+of+data+and+materials.

Declarations
- Ethics approval and consent to participate
- Consent to publish
- Availability of data and materials
- Competing interests
- Funding
- Authors' Contributions
- Acknowledgements
- Authors' Information</BLINDED_LETTER_BODY><CC_LIST/><BCC_LIST/></DECISIONLETTER><REVIEWS><REVIEW><DATES><START_DATE>2016-08-09T02:26:54-04:00</START_DATE><END_DATE>2016-08-21T15:07:21-04:00</END_DATE></DATES><NAME><TITLE>Dr.</TITLE><FIRSTNAME>Lisa</FIRSTNAME><MIDDLENAME/><LASTNAME>Riste</LASTNAME><DEGREE>BA (Hons), MSc, PhD</DEGREE></NAME><REVIEWER_NUMBER>1</REVIEWER_NUMBER><REVIEWER_RECOMMENDATION>Accept after discretionary revisions</REVIEWER_RECOMMENDATION><COMMENTS><TO_EDITOR>A really good paper which examines a complex subject and neatly presents illness trajectory using a combination of in-depth interviews and disability scales.

Most descriptions are very thorough - although more desription of Nvivo use in extracting data would be beneficial.

Tables / quotes use participant ID whilst figures are numbers 1-26 preventing comparison which would be useful.

</TO_EDITOR><TO_AUTHOR>This is an interesting paper outlining useful work which looks at the illness course for PIFS and its constituent phases following contamination of drinking water in Bergen 2004 which supplied half the city. Whilst many of those affected were successfuly treated with antibiotics a small group developed persistent tiredness and IBS. 58 with positive stool samples were sent questionnaires and a 44 (76%)participated by returning their questionniares. From this a maximum variation sample was selected of 26 people. Were all those who developed IBS free from its symptoms prior to the infection?

The authors describe collection of additional data in addition to the in-depth qualitative interview and the fact that this was arranged to minimise the effort of participation by combining it with an outpatient review appointment. It is good to see described the lengths the researcher went to during interview to minimise the impact on participants' wellbeing (quiet room with curtains drawn). Mean interview length was 1.5 hours which maybe to long for some patients. It would be useful to know at what point the additional data (Bells Disability Scale etc) was collected and whether this was as part of the interview or separately? Line 212 discusses triangulation using Bells' Disability Questionnaire - presumably this is the same as the BDS?

Descriptions of the coding undertaken are very thorough and well reported although line 184 would benefit from an explanation of how Nvivo was 'used to extract data pertaining to the trajectory' was this through automated coding / text search queries?

Line 252 - it would be helpful to the reader to include a figure here illustrate the 5 phases. I found it a little difficult to  follow the phases - could the phases have a single word header followed by the explanation? For Phase 3 'turning phase' makes it appear participants are turning a corner and whilst it preceeds the upwards phase this seems to be the point the worst symptoms occur. Line 508 describes the experiences of some during the 'transition' phase - does this refer to phase 5 (or earlier)? 

Table 1 - no benefit for including ethnicity as already stated and all caucasian.
Reference ONS SOC (2010) - is 'Britain Government Statistical Service' a note rather than reference?

Figure 2 - Individual plots of Bell's Disability Scores are a reminder that each of these graphs represents a change in finctional ability as a result of FIPS. Relabelling plots 1-26 to match participant IDs will allow comparison with Table 1 and participant quotes? 

Could graphs in Fig 2 be presented with time along the x axis - and include the point(s) at which people received antibiotic treatment which might reinforce the need to early diagnosis, support and management?


</TO_AUTHOR></COMMENTS><REVRATE>50</REVRATE><CUSTOM_REVIEW_QUESTIONS><QUESTION><TEXT>&lt;b&gt;Are the methods appropriate and well described?&lt;/b&gt;&lt;/br&gt;

If not, please specify what is required in your comments to the authors.</TEXT><VALUE>Yes</VALUE></QUESTION><QUESTION><TEXT>&lt;b&gt;Does the work include the necessary controls?&lt;/b&gt;&lt;/br&gt;

If not, please specify which controls are required in your comments to the authors.</TEXT><VALUE>Yes</VALUE></QUESTION><QUESTION><TEXT>&lt;b&gt;Are the conclusions drawn adequately supported by the data shown?&lt;/b&gt;&lt;/br&gt;

If not, please explain in your comments to the authors.</TEXT><VALUE>Yes</VALUE></QUESTION><QUESTION><TEXT>&lt;b&gt;Are you able to assess any statistics in the manuscript or would you recommend an additional statistical review?&lt;/b&gt;&lt;/br&gt;

If an additional statistical review is recommended, please specify what aspects require further assessment in your comments to the editors.</TEXT><VALUE>Not relevant to this manuscript</VALUE></QUESTION><QUESTION><TEXT>&lt;b&gt;Quality of written English&lt;/b&gt;&lt;/br&gt;

Please indicate the quality of language in the manuscript:</TEXT><VALUE>Acceptable</VALUE></QUESTION><QUESTION><TEXT>&lt;b&gt;Declaration of competing interests&lt;/b&gt;&lt;/br&gt;

Please complete a declaration of competing interests, considering the following questions:&lt;/br&gt;
&lt;ol&gt;
&lt;li&gt;Have you in the past five years received reimbursements, fees, funding, or salary from an organisation that may in any way gain or lose financially from the publication of this manuscript, either now or in the future?&lt;/li&gt;
&lt;li&gt;Do you hold any stocks or shares in an organisation that may in any way gain or lose financially from the publication of this manuscript, either now or in the future?&lt;/li&gt;
&lt;li&gt;Do you hold or are you currently applying for any patents relating to the content of the manuscript?&lt;/li&gt;
&lt;li&gt;Have you received reimbursements, fees, funding, or salary from an organization that holds or has applied for patents relating to the content of the manuscript?&lt;/li&gt;
&lt;li&gt;Do you have any other financial competing interests?&lt;/li&gt;
&lt;li&gt;Do you have any non-financial competing interests in relation to this paper?&lt;/li&gt;
&lt;/ol&gt;
If you can answer no to all of the above, write 'I declare that I have no competing interests' below. If your reply is yes to any, please give details below.
</TEXT><VALUE>I declare that I have no competing interests</VALUE></QUESTION><QUESTION><TEXT>I agree to the open peer review policy of the journal. I understand that my name will be included on my report to the authors and, if the manuscript is accepted for publication, my named report including any attachments I upload will be posted on the website along with the authors' responses. I agree for my report to be made available under an Open Access Creative Commons CC-BY license (http://creativecommons.org/licenses/by/4.0/). I understand that any comments which I do not wish to be included in my named report can be included as confidential comments to the editors, which will not be published.</TEXT><VALUE>I agree to the open peer review policy of the journal</VALUE></QUESTION></CUSTOM_REVIEW_QUESTIONS><TRANSFERRED_REVIEW_INFO TRANSFERRED="false"/><CONTACT_INFO><ADDRESS><LINE>Williamson Building</LINE><LINE>Oxford Road</LINE></ADDRESS><CITY>Manchester</CITY><STATE/><COUNTRY>UNITED KINGDOM</COUNTRY><POSTAL_CODE>M13 9PT</POSTAL_CODE><PRIMARY_PHONE_NUMBER/><FAX/><EMAIL>lisa.riste@manchester.ac.uk</EMAIL></CONTACT_INFO><AFFILIATION_INFO><POSITION>Research Fellow</POSITION><AFFILIATION/><DEPARTMENT>Centre for Primary Care</DEPARTMENT><INSTITUTE>University of Manchester</INSTITUTE><INSTITUTE_ID>5292</INSTITUTE_ID></AFFILIATION_INFO><PERSONAL_IDENTIFIERS/></REVIEW><REVIEW><DATES><START_DATE>2016-09-05T11:22:13-04:00</START_DATE><END_DATE>2016-09-10T16:15:04-04:00</END_DATE></DATES><NAME><TITLE>Prof</TITLE><FIRSTNAME>Erika</FIRSTNAME><MIDDLENAME/><LASTNAME>Baum</LASTNAME><DEGREE/></NAME><REVIEWER_NUMBER>2</REVIEWER_NUMBER><REVIEWER_RECOMMENDATION>Accept after minor essential revisions</REVIEWER_RECOMMENDATION><COMMENTS><TO_EDITOR/><TO_AUTHOR>
Interesting article with good methodology.
Chapter trustworthiness (line 157- 226) is consisting of too much details. Since the article is verly long, already, it should be shortend. Especially,you can refer to the literature where general rules about the methodology are described. The same comments apply to chaper ethical issues (line 228-224) which should also be shortened.
line 503 to 504 is a comment. It should be eliminated here (CHAPTER RESULS)
line 722-723: lambliasis is not a trivial infection, so this part of the sentence should be omitted
Since only persons were recruited who still were cared for in a specialized centre those wo had full remission or relativley good outcome at that time were not included in the study. This fact should be mentioned under limitations and in the conclusions
Additional Tables are only partly written in English. Not everyone understands the Norwegian terms, additional figuers are not well reproduced and described
Table 1 should not mention more than one sign after the decimal point. Row ethnicity can e omitted since all are Caucasians
Figure 1 and 2 should be described more detailed in the legend

</TO_AUTHOR></COMMENTS><REVRATE>50</REVRATE><CUSTOM_REVIEW_QUESTIONS><QUESTION><TEXT>&lt;b&gt;Are the methods appropriate and well described?&lt;/b&gt;&lt;/br&gt;

If not, please specify what is required in your comments to the authors.</TEXT><VALUE>Yes</VALUE></QUESTION><QUESTION><TEXT>&lt;b&gt;Does the work include the necessary controls?&lt;/b&gt;&lt;/br&gt;

If not, please specify which controls are required in your comments to the authors.</TEXT><VALUE>Unable to assess</VALUE></QUESTION><QUESTION><TEXT>&lt;b&gt;Are the conclusions drawn adequately supported by the data shown?&lt;/b&gt;&lt;/br&gt;

If not, please explain in your comments to the authors.</TEXT><VALUE>Yes</VALUE></QUESTION><QUESTION><TEXT>&lt;b&gt;Are you able to assess any statistics in the manuscript or would you recommend an additional statistical review?&lt;/b&gt;&lt;/br&gt;

If an additional statistical review is recommended, please specify what aspects require further assessment in your comments to the editors.</TEXT><VALUE>Not relevant to this manuscript</VALUE></QUESTION><QUESTION><TEXT>&lt;b&gt;Quality of written English&lt;/b&gt;&lt;/br&gt;

Please indicate the quality of language in the manuscript:</TEXT><VALUE>Acceptable</VALUE></QUESTION><QUESTION><TEXT>&lt;b&gt;Declaration of competing interests&lt;/b&gt;&lt;/br&gt;

Please complete a declaration of competing interests, considering the following questions:&lt;/br&gt;
&lt;ol&gt;
&lt;li&gt;Have you in the past five years received reimbursements, fees, funding, or salary from an organisation that may in any way gain or lose financially from the publication of this manuscript, either now or in the future?&lt;/li&gt;
&lt;li&gt;Do you hold any stocks or shares in an organisation that may in any way gain or lose financially from the publication of this manuscript, either now or in the future?&lt;/li&gt;
&lt;li&gt;Do you hold or are you currently applying for any patents relating to the content of the manuscript?&lt;/li&gt;
&lt;li&gt;Have you received reimbursements, fees, funding, or salary from an organization that holds or has applied for patents relating to the content of the manuscript?&lt;/li&gt;
&lt;li&gt;Do you have any other financial competing interests?&lt;/li&gt;
&lt;li&gt;Do you have any non-financial competing interests in relation to this paper?&lt;/li&gt;
&lt;/ol&gt;
If you can answer no to all of the above, write 'I declare that I have no competing interests' below. If your reply is yes to any, please give details below.
</TEXT><VALUE>I declare that I have no competing interests</VALUE></QUESTION><QUESTION><TEXT>I agree to the open peer review policy of the journal. I understand that my name will be included on my report to the authors and, if the manuscript is accepted for publication, my named report including any attachments I upload will be posted on the website along with the authors' responses. I agree for my report to be made available under an Open Access Creative Commons CC-BY license (http://creativecommons.org/licenses/by/4.0/). I understand that any comments which I do not wish to be included in my named report can be included as confidential comments to the editors, which will not be published.</TEXT><VALUE>I agree to the open peer review policy of the journal</VALUE></QUESTION></CUSTOM_REVIEW_QUESTIONS><TRANSFERRED_REVIEW_INFO TRANSFERRED="false"/><CONTACT_INFO><ADDRESS/><CITY/><STATE/><COUNTRY>GERMANY</COUNTRY><POSTAL_CODE/><PRIMARY_PHONE_NUMBER/><FAX/><EMAIL>Baum064092007@t-online.de</EMAIL></CONTACT_INFO><AFFILIATION_INFO><POSITION/><AFFILIATION/><DEPARTMENT/><INSTITUTE/><INSTITUTE_ID/></AFFILIATION_INFO><PERSONAL_IDENTIFIERS/></REVIEW></REVIEWS><FILES><FILE><FILENAME>Cover Letter BioMed Cental Family Practice 14.06.16R0.docx</FILENAME><ORIGINAL_NAME>Cover Letter BioMed Cental Family Practice 14.06.16.docx</ORIGINAL_NAME><TYPE>Cover Letter</TYPE><DESCRIPTION>Cover Letter</DESCRIPTION><REVISION>0</REVISION><FORPUBLISHER>true</FORPUBLISHER><FILE_ORDER>1</FILE_ORDER><ITEM_TYPE_FAMILY>Default</ITEM_TYPE_FAMILY><SUBMISSION_ITEM_METADATA/></FILE><FILE><FILENAME>From good health to illness with PIFS Main body manuscript 21.06.16R0.docx</FILENAME><ORIGINAL_NAME>From good health to illness with PIFS Main body manuscript 21.06.16.docx</ORIGINAL_NAME><TYPE>Manuscript</TYPE><DESCRIPTION>Manuscript</DESCRIPTION><REVISION>0</REVISION><FORPUBLISHER>true</FORPUBLISHER><FILE_ORDER>2</FILE_ORDER><ITEM_TYPE_FAMILY>Document</ITEM_TYPE_FAMILY><SUBMISSION_ITEM_METADATA/></FILE><FILE><FILENAME>Table 1 Sample characteristics and data related to the illness trajectoryR0.xlsx</FILENAME><ORIGINAL_NAME>Table 1 Sample characteristics and data related to the illness trajectory.xlsx</ORIGINAL_NAME><TYPE>Table</TYPE><DESCRIPTION>Table</DESCRIPTION><REVISION>0</REVISION><FORPUBLISHER>true</FORPUBLISHER><FILE_ORDER>3</FILE_ORDER><ITEM_TYPE_FAMILY>Table</ITEM_TYPE_FAMILY><SUBMISSION_ITEM_METADATA/></FILE><FILE><FILENAME>Fig1-Disability-levels-of-PIFSR0.tiff</FILENAME><ORIGINAL_NAME>Fig1-Disability-levels-of-PIFS.tiff</ORIGINAL_NAME><TYPE>Figure</TYPE><DESCRIPTION>Figure</DESCRIPTION><REVISION>0</REVISION><FORPUBLISHER>true</FORPUBLISHER><FILE_ORDER>4</FILE_ORDER><ITEM_TYPE_FAMILY>Figure</ITEM_TYPE_FAMILY><SUBMISSION_ITEM_METADATA/></FILE><FILE><FILENAME>Fig2-Disability-trajectories-in-PIFSR0.tif</FILENAME><ORIGINAL_NAME>Fig2-Disability-trajectories-in-PIFS.tif</ORIGINAL_NAME><TYPE>Figure</TYPE><DESCRIPTION>Figure</DESCRIPTION><REVISION>0</REVISION><FORPUBLISHER>true</FORPUBLISHER><FILE_ORDER>5</FILE_ORDER><ITEM_TYPE_FAMILY>Figure</ITEM_TYPE_FAMILY><SUBMISSION_ITEM_METADATA/></FILE><FILE><FILENAME>Data availability 21.06.16 R0.docx</FILENAME><ORIGINAL_NAME>Data availability 21.06.16 .docx</ORIGINAL_NAME><TYPE>Supplementary Material</TYPE><DESCRIPTION>Supplementary Material</DESCRIPTION><REVISION>0</REVISION><FORPUBLISHER>true</FORPUBLISHER><FILE_ORDER>6</FILE_ORDER><ITEM_TYPE_FAMILY>Supplemental</ITEM_TYPE_FAMILY><SUBMISSION_ITEM_METADATA/></FILE><FILE><FILENAME>Coreq Checklist Illness trajectory in PIFS studyR0.doc</FILENAME><ORIGINAL_NAME>Coreq Checklist Illness trajectory in PIFS study.doc</ORIGINAL_NAME><TYPE>Supplementary Material</TYPE><DESCRIPTION>Supplementary Material</DESCRIPTION><REVISION>0</REVISION><FORPUBLISHER>true</FORPUBLISHER><FILE_ORDER>7</FILE_ORDER><ITEM_TYPE_FAMILY>Supplemental</ITEM_TYPE_FAMILY><SUBMISSION_ITEM_METADATA/></FILE><FILE><FILENAME>FAMP-D-16-00222R0.pdf</FILENAME><ORIGINAL_NAME>FAMP-D-16-00222.pdf</ORIGINAL_NAME><TYPE>Working PDF</TYPE><DESCRIPTION/><REVISION>0</REVISION><FORPUBLISHER/><FILE_ORDER/><ITEM_TYPE_FAMILY/><SUBMISSION_ITEM_METADATA/></FILE></FILES><ATTACHMENTS/></VERSION><VERSION REVISION="1"><FUNDING_INFORMATION><FUNDER ID="1218"><FUNDREFID/><NAME>The Norwegian ExtraFoundation for Health and Rehabilitation through EXTRA funds </NAME><GRANT_NUMBER>Grant no. 2010/2/200</GRANT_NUMBER><GRANT_RECIPIENT><NAME><TITLE>Ms</TITLE><FIRSTNAME>Eva</FIRSTNAME><MIDDLENAME/><LASTNAME>Stormorken</LASTNAME><DEGREE>MNSc</DEGREE></NAME><ORCID AUTHENTICATED="true">0000-0001-9847-4893</ORCID></GRANT_RECIPIENT></FUNDER><FUNDER ID="1219"><FUNDREFID/><NAME>Department of Clinical Medicine, Faculty of Medicine and Dentistry, University of Bergen, Norway </NAME><GRANT_NUMBER>No grant number received</GRANT_NUMBER><GRANT_RECIPIENT><NAME><TITLE>Ms</TITLE><FIRSTNAME>Eva</FIRSTNAME><MIDDLENAME/><LASTNAME>Stormorken</LASTNAME><DEGREE>MNSc</DEGREE></NAME><ORCID AUTHENTICATED="true">0000-0001-9847-4893</ORCID></GRANT_RECIPIENT></FUNDER></FUNDING_INFORMATION><DOCUMENT><REVISION_SUBMITTED_DATE>2016-10-09T11:32:37-04:00</REVISION_SUBMITTED_DATE><DECISION><EDITOR><TITLE>Prof.</TITLE><FIRSTNAME>Norbert</FIRSTNAME><MIDDLENAME/><LASTNAME>Donner-Banzhoff</LASTNAME><DEGREE/></EDITOR><CONTACT_INFO><ADDRESS/><CITY/><STATE/><COUNTRY>GERMANY</COUNTRY><POSTAL_CODE/><PRIMARY_PHONE_NUMBER/><FAX/><EMAIL>norbert@staff.uni-marburg.de</EMAIL></CONTACT_INFO><PERSONAL_IDENTIFIERS/><TERM>Minor revision</TERM><FAMILY>Revise</FAMILY><DATE>2016-12-12T03:29:04-05:00</DATE></DECISION><ALL_AUTHORS>Eva Stormorken, MNSc; Leonard A. Jason, PhD; Marit Kirkevold, EdD</ALL_AUTHORS><CUSTOM_SUBMISSION_QUESTIONS/></DOCUMENT><CORRAUTH><NAME><TITLE>Ms</TITLE><FIRSTNAME>Eva</FIRSTNAME><MIDDLENAME/><LASTNAME>Stormorken</LASTNAME><DEGREE>MNSc</DEGREE></NAME><CONTACT_INFO><ADDRESS><LINE>Nedre Ulleval 9</LINE><LINE>P. O. Box 1130 Blibern</LINE></ADDRESS><CITY>Oslo</CITY><STATE/><COUNTRY>NORWAY</COUNTRY><POSTAL_CODE>0318</POSTAL_CODE><PRIMARY_PHONE_NUMBER>+4791382208</PRIMARY_PHONE_NUMBER><FAX/><EMAIL>eva.stormorken@medisin.uio.no;Eva.Stormorken@online.no</EMAIL></CONTACT_INFO><AFFILIATION_INFO><POSITION>Research Fellow</POSITION><AFFILIATION/><DEPARTMENT>Department of Nursing Science</DEPARTMENT><INSTITUTE>Department of Nursing Science, Institute of Health and Society, Faculty of Medicine, University of Oslo</INSTITUTE><INSTITUTE_ID/></AFFILIATION_INFO><PERSONAL_IDENTIFIERS><IDENTIFIER AUTHENTICATED="true"><NAME>ORCID</NAME><VALUE>0000-0001-9847-4893</VALUE></IDENTIFIER></PERSONAL_IDENTIFIERS><ALT_CONTACT><CONTACT_INFO><ADDRESS/><CITY/><STATE/><COUNTRY/><POSTAL_CODE/><PRIMARY_PHONE_NUMBER/><FAX/><EMAIL/></CONTACT_INFO><START_DATE/><END_DATE/></ALT_CONTACT><UNAVAILABLE/><COMMENTS/><RESPONSE_TO_REVIEWERS>The response letter to the Editor includes a large table and cinsists of 9 pages. Thus, the  letter will be uploaded as a separate file.</RESPONSE_TO_REVIEWERS></CORRAUTH><AUTHORS><AUTHOR RANK="1"><NAME><TITLE>Ms</TITLE><FIRSTNAME>Eva</FIRSTNAME><MIDDLENAME/><LASTNAME>Stormorken</LASTNAME><DEGREE>MNSc</DEGREE></NAME><CONTACT_INFO><ADDRESS><LINE>Nedre Ulleval 9</LINE><LINE>P. O. Box 1130 Blibern</LINE></ADDRESS><CITY>Oslo</CITY><STATE/><COUNTRY>NORWAY</COUNTRY><POSTAL_CODE>0318</POSTAL_CODE><PRIMARY_PHONE_NUMBER>+4791382208</PRIMARY_PHONE_NUMBER><FAX/><EMAIL>eva.stormorken@medisin.uio.no;Eva.Stormorken@online.no</EMAIL></CONTACT_INFO><AFFILIATION_INFO><POSITION>Research Fellow</POSITION><AFFILIATION/><DEPARTMENT>Department of Nursing Science</DEPARTMENT><INSTITUTE>Department of Nursing Science, Institute of Health and Society, Faculty of Medicine, University of Oslo</INSTITUTE><INSTITUTE_ID/></AFFILIATION_INFO><PERSONAL_IDENTIFIERS><IDENTIFIER AUTHENTICATED="true"><NAME>ORCID</NAME><VALUE>0000-0001-9847-4893</VALUE></IDENTIFIER></PERSONAL_IDENTIFIERS><ADDITIONAL_PEOPLE_DETAILS/><CUSTOM_AUTHOR_QUESTIONS/><AUTHTYPE>CorrespondingAuthor</AUTHTYPE></AUTHOR><AUTHOR RANK="2"><NAME><TITLE>Dr</TITLE><FIRSTNAME>Leonard</FIRSTNAME><MIDDLENAME>A.</MIDDLENAME><LASTNAME>Jason</LASTNAME><DEGREE>PhD</DEGREE></NAME><CONTACT_INFO><ADDRESS/><CITY/><STATE/><COUNTRY>UNITED STATES</COUNTRY><POSTAL_CODE/><PRIMARY_PHONE_NUMBER/><FAX/><EMAIL>Ljason@depaul.edu</EMAIL></CONTACT_INFO><AFFILIATION_INFO><POSITION/><AFFILIATION/><DEPARTMENT/><INSTITUTE>Center for Community Research, DePaul University</INSTITUTE><INSTITUTE_ID/></AFFILIATION_INFO><ADDITIONAL_PEOPLE_DETAILS/><CUSTOM_AUTHOR_QUESTIONS/><AUTHTYPE>CoAuthor</AUTHTYPE></AUTHOR><AUTHOR RANK="3"><NAME><TITLE>Dr</TITLE><FIRSTNAME>Marit</FIRSTNAME><MIDDLENAME/><LASTNAME>Kirkevold</LASTNAME><DEGREE>EdD</DEGREE></NAME><CONTACT_INFO><ADDRESS/><CITY/><STATE/><COUNTRY>NORWAY</COUNTRY><POSTAL_CODE/><PRIMARY_PHONE_NUMBER/><FAX/><EMAIL>marit.kirkevold@medisin.uio.no</EMAIL></CONTACT_INFO><AFFILIATION_INFO><POSITION/><AFFILIATION/><DEPARTMENT/><INSTITUTE>Universitetet i Oslo</INSTITUTE><INSTITUTE_ID/></AFFILIATION_INFO><ADDITIONAL_PEOPLE_DETAILS/><CUSTOM_AUTHOR_QUESTIONS/><AUTHTYPE>CoAuthor</AUTHTYPE></AUTHOR></AUTHORS><DECISIONLETTER FULLY_BLINDED="false"><AUTHORNOTIFICATIONDATE>2016-12-12T03:29:07-05:00</AUTHORNOTIFICATIONDATE><SUBJECT>Your submission to BMC Family Practice - FAMP-D-16-00222R1</SUBJECT><BLINDED_SUBJECT>Your submission to BMC Family Practice - FAMP-D-16-00222R1</BLINDED_SUBJECT><CONTENTS>To: "Eva Stormorken" eva.stormorken@medisin.uio.no;eva.stormorken@online.no
From: "BMC Family Practice Editorial Office" bmcfampract@biomedcentral.com
Subject: Your submission to BMC Family Practice - FAMP-D-16-00222R1
FAMP-D-16-00222R1
From good health to illness with post-infectious fatigue syndrome: a qualitative study of adults' experiences of the illness trajectory
Eva Stormorken, MNSc; Leonard A. Jason, PhD; Marit Kirkevold, EdD
BMC Family Practice

Dear Ms Stormorken,

Your manuscript "From good health to illness with post-infectious fatigue syndrome: a qualitative study of adults' experiences of the illness trajectory" (FAMP-D-16-00222R1) has been assessed by our reviewers. Based on these reports, and my own assessment as Editor, I am pleased to inform you that it is potentially acceptable for publication in BMC Family Practice, once you have carried out some essential revisions suggested by our reviewers.

Their reports, together with any other comments, are below. Please also take a moment to check our website at
  for any additional comments that were saved as attachments. 

Once you have made the necessary corrections, please submit a revised manuscript online at:

http://famp.edmgr.com/

If you have forgotten your username or password please use the "Send Login Details" link to get your login information. For security reasons, your password will be reset.

We request that a point-by-point response letter accompanies your revised manuscript. This letter must provide a detailed response to each reviewer/editorial point raised, describing what amendments have been made to the manuscript text and where these can be found (e.g. Methods section, line 12, page 5). If you disagree with any comments raised, please provide a detailed rebuttal to help explain and justify your decision. 
Please also ensure that your revised manuscript conforms to the journal style, which can be found in the Instructions for Authors on the journal homepage.

A decision will be made once we have received your revised manuscript, which we expect by %DATE_REVISION_DUE%.

Please note that you will not be able to add, remove, or change the order of authors once the editor has accepted your manuscript for publication.  Any proposed changes to the authorship must be requested during peer-review, and adhere to our criteria for authorship as outlined in BioMed Central's policies.  To request a change in authorship, please download the 'Request for change in authorship form' which can be found here - http://www.biomedcentral.com/about/editorialpolicies#authorship.  Please note that incomplete forms will be rejected.  Your request will be taken into consideration by the editor, and you will be advised whether any changes will be permitted.  Please be aware that we may investigate, or ask your institute to investigate, any unauthorized attempts to change authorship or discrepancies in authorship between the submitted and revised versions of your manuscript.

We look forward to receiving your revised manuscript and please do not hesitate to contact us if you have any questions.

Best wishes,

Norbert Donner-Banzhoff
BMC Family Practice
%CUSTOM_BMC_JOURNAL_HOMEPAGE%

Editor Comments:

Dear Dr. Stormorken,
thank you for submitting a revised version of your paper. The manuscript has improved considerably. It has been seen by a reviewer who is asking for smaller revisions mainly regarding a more careful and critical wording of some passages in the discussion. Once you have addressed these points, we are happy to publish this paper.


Reviewer reports:

Reviewer 2: line 615-616: this conclusion cannot be drawn. It is a qualitative study which cannot prove such correlations. Only those with long lasting severe symtoms were included in the cohort. So those who had no high level of disability after continued working or studying full time were not included in the sample
636-637: should be omittet, since this is not sufficiently supported by data of this study and existing evidence
686: this is not proven (need of interdisciplinary team) better ..team could help
strenght and limitations: my remark about the problems of this cohort have not been adressed: this is a group which has been cared for in a single center with it's underlying concepts. So, there is no maximal variation in the sample


--------------------
Editorial Policies
--------------------
Please read the following information and revise your manuscript as necessary. If your manuscript does not adhere to our editorial requirements, this may cause a delay while this is addressed. Failure to adhere to our policies may result in rejection of your manuscript.
 
In accordance with BioMed Central editorial policies and formatting guidelines, all manuscript submissions to BMC Family Practice must contain a Declarations section which includes the mandatory sub-sections listed below.  Please refer to the journal's Submission Guidelines web page for information regarding the criteria for each sub-section (%CUSTOM_BMC_JOURNAL_HOMEPAGE%).
 
Where a mandatory Declarations section is not relevant to your study design or article type, please write "Not applicable" in these sections.
 
For the 'Availability of data and materials' section, please provide information about where the data supporting your findings can be found.  We encourage authors to deposit their datasets in publicly available repositories (where available and appropriate), or to be presented within the manuscript and/or additional supporting files.  Please note that identifying/confidential patient data should not be shared.  Authors who do not wish to share their data must confirm this under this sub-heading and also provide their reasons.  For further guidance on how to format this section, please refer to BioMed Central's editorial policies page (see links below).
 
Declarations
-    	Ethics approval and consent to participate
-    	Consent to publish
-    	Availability of data and materials
-    	Competing interests
-    	Funding
-    	Authors' Contributions
-        Acknowledgements
 
Further information about our editorial policies can be found at the following links:
Ethical approval and consent:
http://www.biomedcentral.com/about/editorialpolicies#Ethics
Availability of data and materials section:
http://www.biomedcentral.com/submissions/editorial-policies#availability+of+data+and+materials</CONTENTS><BLINDED_CONTENTS>To: "Eva Stormorken" eva.stormorken@medisin.uio.no;eva.stormorken@online.no
From: "BMC Family Practice Editorial Office" bmcfampract@biomedcentral.com
Subject: Your submission to BMC Family Practice - FAMP-D-16-00222R1
FAMP-D-16-00222R1
From good health to illness with post-infectious fatigue syndrome: a qualitative study of adults' experiences of the illness trajectory
Eva Stormorken, MNSc; Leonard A. Jason, PhD; Marit Kirkevold, EdD
BMC Family Practice

Dear Ms Stormorken,

Your manuscript "From good health to illness with post-infectious fatigue syndrome: a qualitative study of adults' experiences of the illness trajectory" (FAMP-D-16-00222R1) has been assessed by our reviewers. Based on these reports, and my own assessment as Editor, I am pleased to inform you that it is potentially acceptable for publication in BMC Family Practice, once you have carried out some essential revisions suggested by our reviewers.

Their reports, together with any other comments, are below. Please also take a moment to check our website at
  for any additional comments that were saved as attachments. 

Once you have made the necessary corrections, please submit a revised manuscript online at:

http://famp.edmgr.com/

If you have forgotten your username or password please use the "Send Login Details" link to get your login information. For security reasons, your password will be reset.

We request that a point-by-point response letter accompanies your revised manuscript. This letter must provide a detailed response to each reviewer/editorial point raised, describing what amendments have been made to the manuscript text and where these can be found (e.g. Methods section, line 12, page 5). If you disagree with any comments raised, please provide a detailed rebuttal to help explain and justify your decision. 
Please also ensure that your revised manuscript conforms to the journal style, which can be found in the Instructions for Authors on the journal homepage.

A decision will be made once we have received your revised manuscript, which we expect by 11 Jan 2017.

Please note that you will not be able to add, remove, or change the order of authors once the editor has accepted your manuscript for publication.  Any proposed changes to the authorship must be requested during peer-review, and adhere to our criteria for authorship as outlined in BioMed Central's policies.  To request a change in authorship, please download the 'Request for change in authorship form' which can be found here - http://www.biomedcentral.com/about/editorialpolicies#authorship.  Please note that incomplete forms will be rejected.  Your request will be taken into consideration by the editor, and you will be advised whether any changes will be permitted.  Please be aware that we may investigate, or ask your institute to investigate, any unauthorized attempts to change authorship or discrepancies in authorship between the submitted and revised versions of your manuscript.

We look forward to receiving your revised manuscript and please do not hesitate to contact us if you have any questions.

Best wishes,

Norbert Donner-Banzhoff
BMC Family Practice
http://www.biomedcentral.com/bmcfampract/

Editor Comments:

Dear Dr. Stormorken,
thank you for submitting a revised version of your paper. The manuscript has improved considerably. It has been seen by a reviewer who is asking for smaller revisions mainly regarding a more careful and critical wording of some passages in the discussion. Once you have addressed these points, we are happy to publish this paper.


Reviewer reports:

Reviewer 2: line 615-616: this conclusion cannot be drawn. It is a qualitative study which cannot prove such correlations. Only those with long lasting severe symtoms were included in the cohort. So those who had no high level of disability after continued working or studying full time were not included in the sample
636-637: should be omittet, since this is not sufficiently supported by data of this study and existing evidence
686: this is not proven (need of interdisciplinary team) better ..team could help
strenght and limitations: my remark about the problems of this cohort have not been adressed: this is a group which has been cared for in a single center with it's underlying concepts. So, there is no maximal variation in the sample


--------------------
Editorial Policies
--------------------
Please read the following information and revise your manuscript as necessary. If your manuscript does not adhere to our editorial requirements, this may cause a delay while this is addressed. Failure to adhere to our policies may result in rejection of your manuscript.
 
In accordance with BioMed Central editorial policies and formatting guidelines, all manuscript submissions to BMC Family Practice must contain a Declarations section which includes the mandatory sub-sections listed below.  Please refer to the journal's Submission Guidelines web page for information regarding the criteria for each sub-section (http://www.biomedcentral.com/bmcfampract/).
 
Where a mandatory Declarations section is not relevant to your study design or article type, please write "Not applicable" in these sections.
 
For the 'Availability of data and materials' section, please provide information about where the data supporting your findings can be found.  We encourage authors to deposit their datasets in publicly available repositories (where available and appropriate), or to be presented within the manuscript and/or additional supporting files.  Please note that identifying/confidential patient data should not be shared.  Authors who do not wish to share their data must confirm this under this sub-heading and also provide their reasons.  For further guidance on how to format this section, please refer to BioMed Central's editorial policies page (see links below).
 
Declarations
-    	Ethics approval and consent to participate
-    	Consent to publish
-    	Availability of data and materials
-    	Competing interests
-    	Funding
-    	Authors' Contributions
-        Acknowledgements
 
Further information about our editorial policies can be found at the following links:
Ethical approval and consent:
http://www.biomedcentral.com/about/editorialpolicies#Ethics
Availability of data and materials section:
http://www.biomedcentral.com/submissions/editorial-policies#availability+of+data+and+materials</BLINDED_CONTENTS><LETTER_BODY>FAMP-D-16-00222R1
From good health to illness with post-infectious fatigue syndrome: a qualitative study of adults' experiences of the illness trajectory
Eva Stormorken, MNSc; Leonard A. Jason, PhD; Marit Kirkevold, EdD
BMC Family Practice

Dear Ms Stormorken,

Your manuscript "From good health to illness with post-infectious fatigue syndrome: a qualitative study of adults' experiences of the illness trajectory" (FAMP-D-16-00222R1) has been assessed by our reviewers. Based on these reports, and my own assessment as Editor, I am pleased to inform you that it is potentially acceptable for publication in BMC Family Practice, once you have carried out some essential revisions suggested by our reviewers.

Their reports, together with any other comments, are below. Please also take a moment to check our website at
  for any additional comments that were saved as attachments. 

Once you have made the necessary corrections, please submit a revised manuscript online at:

http://famp.edmgr.com/

If you have forgotten your username or password please use the "Send Login Details" link to get your login information. For security reasons, your password will be reset.

We request that a point-by-point response letter accompanies your revised manuscript. This letter must provide a detailed response to each reviewer/editorial point raised, describing what amendments have been made to the manuscript text and where these can be found (e.g. Methods section, line 12, page 5). If you disagree with any comments raised, please provide a detailed rebuttal to help explain and justify your decision. 
Please also ensure that your revised manuscript conforms to the journal style, which can be found in the Instructions for Authors on the journal homepage.

A decision will be made once we have received your revised manuscript, which we expect by %DATE_REVISION_DUE%.

Please note that you will not be able to add, remove, or change the order of authors once the editor has accepted your manuscript for publication.  Any proposed changes to the authorship must be requested during peer-review, and adhere to our criteria for authorship as outlined in BioMed Central's policies.  To request a change in authorship, please download the 'Request for change in authorship form' which can be found here - http://www.biomedcentral.com/about/editorialpolicies#authorship.  Please note that incomplete forms will be rejected.  Your request will be taken into consideration by the editor, and you will be advised whether any changes will be permitted.  Please be aware that we may investigate, or ask your institute to investigate, any unauthorized attempts to change authorship or discrepancies in authorship between the submitted and revised versions of your manuscript.

We look forward to receiving your revised manuscript and please do not hesitate to contact us if you have any questions.

Best wishes,

Norbert Donner-Banzhoff
BMC Family Practice
%CUSTOM_BMC_JOURNAL_HOMEPAGE%

Editor Comments:

Dear Dr. Stormorken,
thank you for submitting a revised version of your paper. The manuscript has improved considerably. It has been seen by a reviewer who is asking for smaller revisions mainly regarding a more careful and critical wording of some passages in the discussion. Once you have addressed these points, we are happy to publish this paper.


Reviewer reports:

Reviewer 2: line 615-616: this conclusion cannot be drawn. It is a qualitative study which cannot prove such correlations. Only those with long lasting severe symtoms were included in the cohort. So those who had no high level of disability after continued working or studying full time were not included in the sample
636-637: should be omittet, since this is not sufficiently supported by data of this study and existing evidence
686: this is not proven (need of interdisciplinary team) better ..team could help
strenght and limitations: my remark about the problems of this cohort have not been adressed: this is a group which has been cared for in a single center with it's underlying concepts. So, there is no maximal variation in the sample


--------------------
Editorial Policies
--------------------
Please read the following information and revise your manuscript as necessary. If your manuscript does not adhere to our editorial requirements, this may cause a delay while this is addressed. Failure to adhere to our policies may result in rejection of your manuscript.
 
In accordance with BioMed Central editorial policies and formatting guidelines, all manuscript submissions to BMC Family Practice must contain a Declarations section which includes the mandatory sub-sections listed below.  Please refer to the journal's Submission Guidelines web page for information regarding the criteria for each sub-section (%CUSTOM_BMC_JOURNAL_HOMEPAGE%).
 
Where a mandatory Declarations section is not relevant to your study design or article type, please write "Not applicable" in these sections.
 
For the 'Availability of data and materials' section, please provide information about where the data supporting your findings can be found.  We encourage authors to deposit their datasets in publicly available repositories (where available and appropriate), or to be presented within the manuscript and/or additional supporting files.  Please note that identifying/confidential patient data should not be shared.  Authors who do not wish to share their data must confirm this under this sub-heading and also provide their reasons.  For further guidance on how to format this section, please refer to BioMed Central's editorial policies page (see links below).
 
Declarations
-    	Ethics approval and consent to participate
-    	Consent to publish
-    	Availability of data and materials
-    	Competing interests
-    	Funding
-    	Authors' Contributions
-        Acknowledgements
 
Further information about our editorial policies can be found at the following links:
Ethical approval and consent:
http://www.biomedcentral.com/about/editorialpolicies#Ethics
Availability of data and materials section:
http://www.biomedcentral.com/submissions/editorial-policies#availability+of+data+and+materials</LETTER_BODY><BLINDED_LETTER_BODY>FAMP-D-16-00222R1
From good health to illness with post-infectious fatigue syndrome: a qualitative study of adults' experiences of the illness trajectory
Eva Stormorken, MNSc; Leonard A. Jason, PhD; Marit Kirkevold, EdD
BMC Family Practice

Dear Ms Stormorken,

Your manuscript "From good health to illness with post-infectious fatigue syndrome: a qualitative study of adults' experiences of the illness trajectory" (FAMP-D-16-00222R1) has been assessed by our reviewers. Based on these reports, and my own assessment as Editor, I am pleased to inform you that it is potentially acceptable for publication in BMC Family Practice, once you have carried out some essential revisions suggested by our reviewers.

Their reports, together with any other comments, are below. Please also take a moment to check our website at
  for any additional comments that were saved as attachments. 

Once you have made the necessary corrections, please submit a revised manuscript online at:

http://famp.edmgr.com/

If you have forgotten your username or password please use the "Send Login Details" link to get your login information. For security reasons, your password will be reset.

We request that a point-by-point response letter accompanies your revised manuscript. This letter must provide a detailed response to each reviewer/editorial point raised, describing what amendments have been made to the manuscript text and where these can be found (e.g. Methods section, line 12, page 5). If you disagree with any comments raised, please provide a detailed rebuttal to help explain and justify your decision. 
Please also ensure that your revised manuscript conforms to the journal style, which can be found in the Instructions for Authors on the journal homepage.

A decision will be made once we have received your revised manuscript, which we expect by 11 Jan 2017.

Please note that you will not be able to add, remove, or change the order of authors once the editor has accepted your manuscript for publication.  Any proposed changes to the authorship must be requested during peer-review, and adhere to our criteria for authorship as outlined in BioMed Central's policies.  To request a change in authorship, please download the 'Request for change in authorship form' which can be found here - http://www.biomedcentral.com/about/editorialpolicies#authorship.  Please note that incomplete forms will be rejected.  Your request will be taken into consideration by the editor, and you will be advised whether any changes will be permitted.  Please be aware that we may investigate, or ask your institute to investigate, any unauthorized attempts to change authorship or discrepancies in authorship between the submitted and revised versions of your manuscript.

We look forward to receiving your revised manuscript and please do not hesitate to contact us if you have any questions.

Best wishes,

Norbert Donner-Banzhoff
BMC Family Practice
http://www.biomedcentral.com/bmcfampract/

Editor Comments:

Dear Dr. Stormorken,
thank you for submitting a revised version of your paper. The manuscript has improved considerably. It has been seen by a reviewer who is asking for smaller revisions mainly regarding a more careful and critical wording of some passages in the discussion. Once you have addressed these points, we are happy to publish this paper.


Reviewer reports:

Reviewer 2: line 615-616: this conclusion cannot be drawn. It is a qualitative study which cannot prove such correlations. Only those with long lasting severe symtoms were included in the cohort. So those who had no high level of disability after continued working or studying full time were not included in the sample
636-637: should be omittet, since this is not sufficiently supported by data of this study and existing evidence
686: this is not proven (need of interdisciplinary team) better ..team could help
strenght and limitations: my remark about the problems of this cohort have not been adressed: this is a group which has been cared for in a single center with it's underlying concepts. So, there is no maximal variation in the sample


--------------------
Editorial Policies
--------------------
Please read the following information and revise your manuscript as necessary. If your manuscript does not adhere to our editorial requirements, this may cause a delay while this is addressed. Failure to adhere to our policies may result in rejection of your manuscript.
 
In accordance with BioMed Central editorial policies and formatting guidelines, all manuscript submissions to BMC Family Practice must contain a Declarations section which includes the mandatory sub-sections listed below.  Please refer to the journal's Submission Guidelines web page for information regarding the criteria for each sub-section (http://www.biomedcentral.com/bmcfampract/).
 
Where a mandatory Declarations section is not relevant to your study design or article type, please write "Not applicable" in these sections.
 
For the 'Availability of data and materials' section, please provide information about where the data supporting your findings can be found.  We encourage authors to deposit their datasets in publicly available repositories (where available and appropriate), or to be presented within the manuscript and/or additional supporting files.  Please note that identifying/confidential patient data should not be shared.  Authors who do not wish to share their data must confirm this under this sub-heading and also provide their reasons.  For further guidance on how to format this section, please refer to BioMed Central's editorial policies page (see links below).
 
Declarations
-    	Ethics approval and consent to participate
-    	Consent to publish
-    	Availability of data and materials
-    	Competing interests
-    	Funding
-    	Authors' Contributions
-        Acknowledgements
 
Further information about our editorial policies can be found at the following links:
Ethical approval and consent:
http://www.biomedcentral.com/about/editorialpolicies#Ethics
Availability of data and materials section:
http://www.biomedcentral.com/submissions/editorial-policies#availability+of+data+and+materials</BLINDED_LETTER_BODY><CC_LIST/><BCC_LIST/></DECISIONLETTER><REVIEWS><REVIEW><DATES><START_DATE>2016-11-28T13:36:50-05:00</START_DATE><END_DATE>2016-12-01T16:52:54-05:00</END_DATE></DATES><NAME><TITLE>Prof</TITLE><FIRSTNAME>Erika</FIRSTNAME><MIDDLENAME/><LASTNAME>Baum</LASTNAME><DEGREE/></NAME><REVIEWER_NUMBER>2</REVIEWER_NUMBER><REVIEWER_RECOMMENDATION>Major revisions required</REVIEWER_RECOMMENDATION><COMMENTS><TO_EDITOR>the others seem to be a little bit narrow-minded and resistant to metodological limitations</TO_EDITOR><TO_AUTHOR>line 615-616: this conclusion cannot be drawn. It is a qualitative study which cannot prove such correlations. Only those with long lasting severe symtoms were included in the cohort. So those who had no high level of disability after continued working or studying full time were not included in the sample
636-637: should be omittet, since this is not sufficiently supported by data of this study and existing evidence
686: this is not proven (need of interdisciplinary team) better ..team could help
strenght and limitations: my remark about the problems of this cohort have not been adressed: this is a group which has been cared for in a single center with it's underlying concepts. So, there is no maximal variation in the sample</TO_AUTHOR></COMMENTS><REVRATE>15</REVRATE><CUSTOM_REVIEW_QUESTIONS><QUESTION><TEXT>&lt;b&gt;Are the methods appropriate and well described?&lt;/b&gt;&lt;/br&gt;

If not, please specify what is required in your comments to the authors.</TEXT><VALUE>Yes</VALUE></QUESTION><QUESTION><TEXT>&lt;b&gt;Does the work include the necessary controls?&lt;/b&gt;&lt;/br&gt;

If not, please specify which controls are required in your comments to the authors.</TEXT><VALUE>Unable to assess</VALUE></QUESTION><QUESTION><TEXT>&lt;b&gt;Are the conclusions drawn adequately supported by the data shown?&lt;/b&gt;&lt;/br&gt;

If not, please explain in your comments to the authors.</TEXT><VALUE>No</VALUE></QUESTION><QUESTION><TEXT>&lt;b&gt;Are you able to assess any statistics in the manuscript or would you recommend an additional statistical review?&lt;/b&gt;&lt;/br&gt;

If an additional statistical review is recommended, please specify what aspects require further assessment in your comments to the editors.</TEXT><VALUE>Not relevant to this manuscript</VALUE></QUESTION><QUESTION><TEXT>&lt;b&gt;Quality of written English&lt;/b&gt;&lt;/br&gt;

Please indicate the quality of language in the manuscript:</TEXT><VALUE>Acceptable</VALUE></QUESTION><QUESTION><TEXT>&lt;b&gt;Declaration of competing interests&lt;/b&gt;&lt;/br&gt;

Please complete a declaration of competing interests, considering the following questions:&lt;/br&gt;
&lt;ol&gt;
&lt;li&gt;Have you in the past five years received reimbursements, fees, funding, or salary from an organisation that may in any way gain or lose financially from the publication of this manuscript, either now or in the future?&lt;/li&gt;
&lt;li&gt;Do you hold any stocks or shares in an organisation that may in any way gain or lose financially from the publication of this manuscript, either now or in the future?&lt;/li&gt;
&lt;li&gt;Do you hold or are you currently applying for any patents relating to the content of the manuscript?&lt;/li&gt;
&lt;li&gt;Have you received reimbursements, fees, funding, or salary from an organization that holds or has applied for patents relating to the content of the manuscript?&lt;/li&gt;
&lt;li&gt;Do you have any other financial competing interests?&lt;/li&gt;
&lt;li&gt;Do you have any non-financial competing interests in relation to this paper?&lt;/li&gt;
&lt;/ol&gt;
If you can answer no to all of the above, write 'I declare that I have no competing interests' below. If your reply is yes to any, please give details below.
</TEXT><VALUE>I declare that I have no competing interests'</VALUE></QUESTION><QUESTION><TEXT>I agree to the open peer review policy of the journal. I understand that my name will be included on my report to the authors and, if the manuscript is accepted for publication, my named report including any attachments I upload will be posted on the website along with the authors' responses. I agree for my report to be made available under an Open Access Creative Commons CC-BY license (http://creativecommons.org/licenses/by/4.0/). I understand that any comments which I do not wish to be included in my named report can be included as confidential comments to the editors, which will not be published.</TEXT><VALUE>I agree to the open peer review policy of the journal</VALUE></QUESTION></CUSTOM_REVIEW_QUESTIONS><TRANSFERRED_REVIEW_INFO TRANSFERRED="false"/><CONTACT_INFO><ADDRESS/><CITY/><STATE/><COUNTRY>GERMANY</COUNTRY><POSTAL_CODE/><PRIMARY_PHONE_NUMBER/><FAX/><EMAIL>Baum064092007@t-online.de</EMAIL></CONTACT_INFO><AFFILIATION_INFO><POSITION/><AFFILIATION/><DEPARTMENT/><INSTITUTE/><INSTITUTE_ID/></AFFILIATION_INFO><PERSONAL_IDENTIFIERS/></REVIEW></REVIEWS><FILES><FILE><FILENAME>Cover Letter BioMed Cental Family Practice 14.06.16R1.docx</FILENAME><ORIGINAL_NAME>Cover Letter BioMed Cental Family Practice 14.06.16.docx</ORIGINAL_NAME><TYPE>Cover Letter</TYPE><DESCRIPTION>Cover Letter</DESCRIPTION><REVISION>1</REVISION><FORPUBLISHER>true</FORPUBLISHER><FILE_ORDER>1</FILE_ORDER><ITEM_TYPE_FAMILY>Default</ITEM_TYPE_FAMILY><SUBMISSION_ITEM_METADATA/></FILE><FILE><FILENAME>Letter to the Editor of BMC Family PracticeR1.pdf</FILENAME><ORIGINAL_NAME>Letter to the Editor of BMC Family Practice.pdf</ORIGINAL_NAME><TYPE>Cover Letter</TYPE><DESCRIPTION>Letter to the Editor</DESCRIPTION><REVISION>1</REVISION><FORPUBLISHER>true</FORPUBLISHER><FILE_ORDER>2</FILE_ORDER><ITEM_TYPE_FAMILY>Default</ITEM_TYPE_FAMILY><SUBMISSION_ITEM_METADATA/></FILE><FILE><FILENAME>Changes made according to review commentaries -To the Editor BMC Family Practice FinalR1.pdf</FILENAME><ORIGINAL_NAME>Changes made according to review commentaries -To the Editor BMC Family Practice Final.pdf</ORIGINAL_NAME><TYPE>Cover Letter</TYPE><DESCRIPTION>Author's response letter</DESCRIPTION><REVISION>1</REVISION><FORPUBLISHER>true</FORPUBLISHER><FILE_ORDER>3</FILE_ORDER><ITEM_TYPE_FAMILY>Default</ITEM_TYPE_FAMILY><SUBMISSION_ITEM_METADATA/></FILE><FILE><FILENAME>Title page From good health to illness with PIFSR1.docx</FILENAME><ORIGINAL_NAME>Title page From good health to illness with PIFS.docx</ORIGINAL_NAME><TYPE>Manuscript</TYPE><DESCRIPTION>Title page</DESCRIPTION><REVISION>1</REVISION><FORPUBLISHER>true</FORPUBLISHER><FILE_ORDER>4</FILE_ORDER><ITEM_TYPE_FAMILY>Document</ITEM_TYPE_FAMILY><SUBMISSION_ITEM_METADATA/></FILE><FILE><FILENAME>From good health to illness with post-infectious fatigue syndrome Main manuscript FinalR1.docx</FILENAME><ORIGINAL_NAME>From good health to illness with post-infectious fatigue syndrome Main manuscript Final.docx</ORIGINAL_NAME><TYPE>Manuscript</TYPE><DESCRIPTION>Manuscript</DESCRIPTION><REVISION>1</REVISION><FORPUBLISHER>true</FORPUBLISHER><FILE_ORDER>5</FILE_ORDER><ITEM_TYPE_FAMILY>Document</ITEM_TYPE_FAMILY><SUBMISSION_ITEM_METADATA/></FILE><FILE><FILENAME>Figure 1 Experiences of illness trajectory phases experienced by the participantsR1.docx</FILENAME><ORIGINAL_NAME>Figure 1 Experiences of illness trajectory phases experienced by the participants.docx</ORIGINAL_NAME><TYPE>Figure</TYPE><DESCRIPTION>Figure1 Examples of illness trajectory phases experienced by participants TIF-file</DESCRIPTION><REVISION>1</REVISION><FORPUBLISHER>true</FORPUBLISHER><FILE_ORDER>6</FILE_ORDER><ITEM_TYPE_FAMILY>Figure</ITEM_TYPE_FAMILY><SUBMISSION_ITEM_METADATA/></FILE><FILE><FILENAME>Figure 1 Examples of illness trajectory phases experienced by the participantsR1.pptx</FILENAME><ORIGINAL_NAME>Figure 1 Examples of illness trajectory phases experienced by the participants.pptx</ORIGINAL_NAME><TYPE>Figure</TYPE><DESCRIPTION>Figure1 Examples of illness trajectory phases experienced by participants PowerPoint-file</DESCRIPTION><REVISION>1</REVISION><FORPUBLISHER>true</FORPUBLISHER><FILE_ORDER>7</FILE_ORDER><ITEM_TYPE_FAMILY>Figure</ITEM_TYPE_FAMILY><SUBMISSION_ITEM_METADATA/></FILE><FILE><FILENAME>Figure 2 Median perceived disability levels at different points in timeR1.docx</FILENAME><ORIGINAL_NAME>Figure 2 Median perceived disability levels at different points in time.docx</ORIGINAL_NAME><TYPE>Figure</TYPE><DESCRIPTION>Figure 2 Median perceived disability levels</DESCRIPTION><REVISION>1</REVISION><FORPUBLISHER>true</FORPUBLISHER><FILE_ORDER>8</FILE_ORDER><ITEM_TYPE_FAMILY>Figure</ITEM_TYPE_FAMILY><SUBMISSION_ITEM_METADATA/></FILE><FILE><FILENAME>Figure 3 Individual illness trajectories as experienced by 21 of 26 participantsR1.docx</FILENAME><ORIGINAL_NAME>Figure 3 Individual illness trajectories as experienced by 21 of 26 participants.docx</ORIGINAL_NAME><TYPE>Figure</TYPE><DESCRIPTION>Figure 3 Individual illness trajectories</DESCRIPTION><REVISION>1</REVISION><FORPUBLISHER>true</FORPUBLISHER><FILE_ORDER>9</FILE_ORDER><ITEM_TYPE_FAMILY>Figure</ITEM_TYPE_FAMILY><SUBMISSION_ITEM_METADATA/></FILE><FILE><FILENAME>Availability of data and materialsR1.pdf</FILENAME><ORIGINAL_NAME>Availability of data and materials.pdf</ORIGINAL_NAME><TYPE>Supplementary Material</TYPE><DESCRIPTION>Availability of supporting data</DESCRIPTION><REVISION>1</REVISION><FORPUBLISHER>true</FORPUBLISHER><FILE_ORDER>10</FILE_ORDER><ITEM_TYPE_FAMILY>Supplemental</ITEM_TYPE_FAMILY><SUBMISSION_ITEM_METADATA/></FILE><FILE><FILENAME>Additional file 1 Bells Disability ScaleR1.pdf</FILENAME><ORIGINAL_NAME>Additional file 1 Bells Disability Scale.pdf</ORIGINAL_NAME><TYPE>Supplementary Material</TYPE><DESCRIPTION>Additional file 1 Bell</DESCRIPTION><REVISION>1</REVISION><FORPUBLISHER>true</FORPUBLISHER><FILE_ORDER>11</FILE_ORDER><ITEM_TYPE_FAMILY>Supplemental</ITEM_TYPE_FAMILY><SUBMISSION_ITEM_METADATA/></FILE><FILE><FILENAME>Additional file 2 Sample characteristicsR1.xlsx</FILENAME><ORIGINAL_NAME>Additional file 2 Sample characteristics.xlsx</ORIGINAL_NAME><TYPE>Supplementary Material</TYPE><DESCRIPTION>Additional file 2 Sample characteristics</DESCRIPTION><REVISION>1</REVISION><FORPUBLISHER>true</FORPUBLISHER><FILE_ORDER>12</FILE_ORDER><ITEM_TYPE_FAMILY>Supplemental</ITEM_TYPE_FAMILY><SUBMISSION_ITEM_METADATA/></FILE><FILE><FILENAME>Additional file 3 Bells Disability Scale ScoresR1.xlsx</FILENAME><ORIGINAL_NAME>Additional file 3 Bells Disability Scale Scores.xlsx</ORIGINAL_NAME><TYPE>Supplementary Material</TYPE><DESCRIPTION>Additional file 3 Bell</DESCRIPTION><REVISION>1</REVISION><FORPUBLISHER>true</FORPUBLISHER><FILE_ORDER>13</FILE_ORDER><ITEM_TYPE_FAMILY>Supplemental</ITEM_TYPE_FAMILY><SUBMISSION_ITEM_METADATA/></FILE><FILE><FILENAME>Coreq Checklist Illness trajectory in PIFS studyR1.doc</FILENAME><ORIGINAL_NAME>Coreq Checklist Illness trajectory in PIFS study.doc</ORIGINAL_NAME><TYPE>Supplementary Material</TYPE><DESCRIPTION>Supplementary Material</DESCRIPTION><REVISION>1</REVISION><FORPUBLISHER>true</FORPUBLISHER><FILE_ORDER>14</FILE_ORDER><ITEM_TYPE_FAMILY>Supplemental</ITEM_TYPE_FAMILY><SUBMISSION_ITEM_METADATA/></FILE><FILE><FILENAME>FAMP-D-16-00222R1.pdf</FILENAME><ORIGINAL_NAME>FAMP-D-16-00222.pdf</ORIGINAL_NAME><TYPE>Working PDF</TYPE><DESCRIPTION/><REVISION>1</REVISION><FORPUBLISHER/><FILE_ORDER/><ITEM_TYPE_FAMILY/><SUBMISSION_ITEM_METADATA/></FILE></FILES><ATTACHMENTS/></VERSION><VERSION REVISION="2"><FUNDING_INFORMATION><FUNDER ID="1380"><FUNDREFID/><NAME>The Norwegian ExtraFoundation for Health and Rehabilitation through EXTRA funds </NAME><GRANT_NUMBER>Grant no. 2010/2/200</GRANT_NUMBER><GRANT_RECIPIENT><NAME><TITLE>Ms</TITLE><FIRSTNAME>Eva</FIRSTNAME><MIDDLENAME/><LASTNAME>Stormorken</LASTNAME><DEGREE>MNSc</DEGREE></NAME><ORCID AUTHENTICATED="true">0000-0001-9847-4893</ORCID></GRANT_RECIPIENT></FUNDER><FUNDER ID="1381"><FUNDREFID/><NAME>Department of Clinical Medicine, Faculty of Medicine and Dentistry, University of Bergen, Norway </NAME><GRANT_NUMBER>No grant number received</GRANT_NUMBER><GRANT_RECIPIENT><NAME><TITLE>Ms</TITLE><FIRSTNAME>Eva</FIRSTNAME><MIDDLENAME/><LASTNAME>Stormorken</LASTNAME><DEGREE>MNSc</DEGREE></NAME><ORCID AUTHENTICATED="true">0000-0001-9847-4893</ORCID></GRANT_RECIPIENT></FUNDER></FUNDING_INFORMATION><DOCUMENT><REVISION_SUBMITTED_DATE>2016-12-19T07:39:53-05:00</REVISION_SUBMITTED_DATE><DECISION><EDITOR><TITLE>Ms</TITLE><FIRSTNAME>Megan</FIRSTNAME><MIDDLENAME/><LASTNAME>Haran</LASTNAME><DEGREE/></EDITOR><CONTACT_INFO><ADDRESS/><CITY>New York</CITY><STATE/><COUNTRY>UNITED STATES</COUNTRY><POSTAL_CODE/><PRIMARY_PHONE_NUMBER/><FAX/><EMAIL>megan.haran@biomedcentral.com</EMAIL></CONTACT_INFO><PERSONAL_IDENTIFIERS/><TERM>Minor revision</TERM><FAMILY>Revise</FAMILY><DATE>2017-01-25T16:55:23-05:00</DATE></DECISION><ALL_AUTHORS>Eva Stormorken, MNSc; Leonard A. Jason, PhD; Marit Kirkevold, EdD</ALL_AUTHORS><CUSTOM_SUBMISSION_QUESTIONS/></DOCUMENT><CORRAUTH><NAME><TITLE>Ms</TITLE><FIRSTNAME>Eva</FIRSTNAME><MIDDLENAME/><LASTNAME>Stormorken</LASTNAME><DEGREE>MNSc</DEGREE></NAME><CONTACT_INFO><ADDRESS><LINE>Nedre Ulleval 9</LINE><LINE>P. O. Box 1130 Blibern</LINE></ADDRESS><CITY>Oslo</CITY><STATE/><COUNTRY>NORWAY</COUNTRY><POSTAL_CODE>0318</POSTAL_CODE><PRIMARY_PHONE_NUMBER>+4791382208</PRIMARY_PHONE_NUMBER><FAX/><EMAIL>eva.stormorken@medisin.uio.no;Eva.Stormorken@online.no</EMAIL></CONTACT_INFO><AFFILIATION_INFO><POSITION>Research Fellow</POSITION><AFFILIATION/><DEPARTMENT>Department of Nursing Science</DEPARTMENT><INSTITUTE>Department of Nursing Science, Institute of Health and Society, Faculty of Medicine, University of Oslo</INSTITUTE><INSTITUTE_ID/></AFFILIATION_INFO><PERSONAL_IDENTIFIERS><IDENTIFIER AUTHENTICATED="true"><NAME>ORCID</NAME><VALUE>0000-0001-9847-4893</VALUE></IDENTIFIER></PERSONAL_IDENTIFIERS><ALT_CONTACT><CONTACT_INFO><ADDRESS/><CITY/><STATE/><COUNTRY/><POSTAL_CODE/><PRIMARY_PHONE_NUMBER/><FAX/><EMAIL/></CONTACT_INFO><START_DATE/><END_DATE/></ALT_CONTACT><UNAVAILABLE/><COMMENTS/><RESPONSE_TO_REVIEWERS>The response letter is uploaded as a separate document.</RESPONSE_TO_REVIEWERS></CORRAUTH><AUTHORS><AUTHOR RANK="1"><NAME><TITLE>Ms</TITLE><FIRSTNAME>Eva</FIRSTNAME><MIDDLENAME/><LASTNAME>Stormorken</LASTNAME><DEGREE>MNSc</DEGREE></NAME><CONTACT_INFO><ADDRESS><LINE>Nedre Ulleval 9</LINE><LINE>P. O. Box 1130 Blibern</LINE></ADDRESS><CITY>Oslo</CITY><STATE/><COUNTRY>NORWAY</COUNTRY><POSTAL_CODE>0318</POSTAL_CODE><PRIMARY_PHONE_NUMBER>+4791382208</PRIMARY_PHONE_NUMBER><FAX/><EMAIL>eva.stormorken@medisin.uio.no;Eva.Stormorken@online.no</EMAIL></CONTACT_INFO><AFFILIATION_INFO><POSITION>Research Fellow</POSITION><AFFILIATION/><DEPARTMENT>Department of Nursing Science</DEPARTMENT><INSTITUTE>Department of Nursing Science, Institute of Health and Society, Faculty of Medicine, University of Oslo</INSTITUTE><INSTITUTE_ID/></AFFILIATION_INFO><PERSONAL_IDENTIFIERS><IDENTIFIER AUTHENTICATED="true"><NAME>ORCID</NAME><VALUE>0000-0001-9847-4893</VALUE></IDENTIFIER></PERSONAL_IDENTIFIERS><ADDITIONAL_PEOPLE_DETAILS/><CUSTOM_AUTHOR_QUESTIONS/><AUTHTYPE>CorrespondingAuthor</AUTHTYPE></AUTHOR><AUTHOR RANK="2"><NAME><TITLE>Dr</TITLE><FIRSTNAME>Leonard</FIRSTNAME><MIDDLENAME>A.</MIDDLENAME><LASTNAME>Jason</LASTNAME><DEGREE>PhD</DEGREE></NAME><CONTACT_INFO><ADDRESS/><CITY/><STATE/><COUNTRY>UNITED STATES</COUNTRY><POSTAL_CODE/><PRIMARY_PHONE_NUMBER/><FAX/><EMAIL>Ljason@depaul.edu</EMAIL></CONTACT_INFO><AFFILIATION_INFO><POSITION/><AFFILIATION/><DEPARTMENT/><INSTITUTE>Center for Community Research, DePaul University</INSTITUTE><INSTITUTE_ID/></AFFILIATION_INFO><ADDITIONAL_PEOPLE_DETAILS/><CUSTOM_AUTHOR_QUESTIONS/><AUTHTYPE>CoAuthor</AUTHTYPE></AUTHOR><AUTHOR RANK="3"><NAME><TITLE>Dr</TITLE><FIRSTNAME>Marit</FIRSTNAME><MIDDLENAME/><LASTNAME>Kirkevold</LASTNAME><DEGREE>EdD</DEGREE></NAME><CONTACT_INFO><ADDRESS/><CITY/><STATE/><COUNTRY>NORWAY</COUNTRY><POSTAL_CODE/><PRIMARY_PHONE_NUMBER/><FAX/><EMAIL>marit.kirkevold@medisin.uio.no</EMAIL></CONTACT_INFO><AFFILIATION_INFO><POSITION/><AFFILIATION/><DEPARTMENT/><INSTITUTE>Universitetet i Oslo</INSTITUTE><INSTITUTE_ID/></AFFILIATION_INFO><ADDITIONAL_PEOPLE_DETAILS/><CUSTOM_AUTHOR_QUESTIONS/><AUTHTYPE>CoAuthor</AUTHTYPE></AUTHOR></AUTHORS><DECISIONLETTER FULLY_BLINDED="false"><AUTHORNOTIFICATIONDATE>2017-01-25T16:55:26-05:00</AUTHORNOTIFICATIONDATE><SUBJECT>Your submission to BMC Family Practice - FAMP-D-16-00222R2</SUBJECT><BLINDED_SUBJECT>Your submission to BMC Family Practice - FAMP-D-16-00222R2</BLINDED_SUBJECT><CONTENTS>To: "Eva Stormorken" eva.stormorken@medisin.uio.no;eva.stormorken@online.no
From: "BMC Family Practice Editorial Office" bmcfampract@biomedcentral.com
Subject: Your submission to BMC Family Practice - FAMP-D-16-00222R2
FAMP-D-16-00222R2
From good health to illness with post-infectious fatigue syndrome: a qualitative study of adults' experiences of the illness trajectory
Eva Stormorken, MNSc; Leonard A. Jason, PhD; Marit Kirkevold, EdD
BMC Family Practice

Dear Ms Stormorken,

Your manuscript "From good health to illness with post-infectious fatigue syndrome: a qualitative study of adults' experiences of the illness trajectory" (FAMP-D-16-00222R2) has been assessed by our reviewers. Based on these reports, and my own assessment as Editor, I am pleased to inform you that it is almost acceptable for publication in BMC Family Practice, once you have carried out some minor editorial revisions:

1. Please provide a proper title page with your manuscript. The title page should: 
a. present the title
b. list the full names, institutional addresses and email addresses for all authors
c. indicate the corresponding author

2. Please also place your Abstract and Keywords in the main manuscript after the title page.

3. Please change the heading "Concluding remarks" to "Conclusions."

4. Please note the content presented in the Authors' information section should be provided on the title page. 

5. Please provide a List of abbreviations after the Conclusions section. If abbreviations are used in the text, they should be defined in the text at first use and included in this list.

6. Please note that the Consent for publication statement refers to consent obtained to include any individual person’s data in any form (including individual details, images or videos). Therefore, please state "Not applicable" in this section as no personal information is provided in your manuscript.

7. Please revise your Competing interests statement. All financial and non-financial competing interests must be declared in this section. If you do not have any competing interests, please use our standard text, "The authors declare that they have no competing interests" in this section.

8. We notice you reference figures and additional files in your manuscript, but they are not currently in the file inventory. Please upload your figures as individual figure files, and your additional files as individual supplementary files.

Please also ensure you remove the figure legends from the figure files (NOT additional files) and include them separately at the end of the main manuscript.

Please see our formatting guidelines for more details: http://bmcfampract.biomedcentral.com/submission-guidelines/preparing-your-manuscript

9. Please upload an English language version of the interview guide developed specifically for use in this study as a supplementary file. If the interview guide is not yours or is already published by you, please supply a reference and/or link to it.

- Upon doing this, please ensure it is added to your list of Additional Files after the References.

10. You may now remove your cover letter and response to review from the file inventory as these will not be needed during the production stage.

11. Upon uploading your revisions, please remove any tracked changes or highlighting and include only a single clean copy of the manuscript. 

**************************************************************************

Once you have made the necessary corrections, please submit a revised manuscript online at:

http://famp.edmgr.com/

If you have forgotten your username or password please use the "Send Login Details" link to get your login information. For security reasons, your password will be reset.

We request that a point-by-point response letter accompanies your revised manuscript. This letter must provide a detailed response to each reviewer/editorial point raised, describing what amendments have been made to the manuscript text and where these can be found (e.g. Methods section, line 12, page 5). If you disagree with any comments raised, please provide a detailed rebuttal to help explain and justify your decision. 
Please also ensure that your revised manuscript conforms to the journal style, which can be found in the Instructions for Authors on the journal homepage.

A decision will be made once we have received your revised manuscript, which we expect by %DATE_REVISION_DUE%.

We look forward to receiving your revised manuscript and please do not hesitate to contact us if you have any questions.

Best wishes,

Megan Haran
BMC Family Practice
%CUSTOM_BMC_JOURNAL_HOMEPAGE%


--------------------
Editorial Policies
--------------------
Please read the following information and revise your manuscript as necessary. If your manuscript does not adhere to our editorial requirements, this may cause a delay while this is addressed. Failure to adhere to our policies may result in rejection of your manuscript.
 
In accordance with BioMed Central editorial policies and formatting guidelines, all manuscript submissions to BMC Family Practice must contain a Declarations section which includes the mandatory sub-sections listed below.  Please refer to the journal's Submission Guidelines web page for information regarding the criteria for each sub-section (%CUSTOM_BMC_JOURNAL_HOMEPAGE%).
 
Where a mandatory Declarations section is not relevant to your study design or article type, please write "Not applicable" in these sections.
 
For the 'Availability of data and materials' section, please provide information about where the data supporting your findings can be found.  We encourage authors to deposit their datasets in publicly available repositories (where available and appropriate), or to be presented within the manuscript and/or additional supporting files.  Please note that identifying/confidential patient data should not be shared.  Authors who do not wish to share their data must confirm this under this sub-heading and also provide their reasons.  For further guidance on how to format this section, please refer to BioMed Central's editorial policies page (see links below).
 
Declarations
-    	Ethics approval and consent to participate
-    	Consent to publish
-    	Availability of data and materials
-    	Competing interests
-    	Funding
-    	Authors' Contributions
-        Acknowledgements
 
Further information about our editorial policies can be found at the following links:
Ethical approval and consent:
http://www.biomedcentral.com/about/editorialpolicies#Ethics
Availability of data and materials section:
http://www.biomedcentral.com/submissions/editorial-policies#availability+of+data+and+materials</CONTENTS><BLINDED_CONTENTS>To: "Eva Stormorken" eva.stormorken@medisin.uio.no;eva.stormorken@online.no
From: "BMC Family Practice Editorial Office" bmcfampract@biomedcentral.com
Subject: Your submission to BMC Family Practice - FAMP-D-16-00222R2
FAMP-D-16-00222R2
From good health to illness with post-infectious fatigue syndrome: a qualitative study of adults' experiences of the illness trajectory
Eva Stormorken, MNSc; Leonard A. Jason, PhD; Marit Kirkevold, EdD
BMC Family Practice

Dear Ms Stormorken,

Your manuscript "From good health to illness with post-infectious fatigue syndrome: a qualitative study of adults' experiences of the illness trajectory" (FAMP-D-16-00222R2) has been assessed by our reviewers. Based on these reports, and my own assessment as Editor, I am pleased to inform you that it is almost acceptable for publication in BMC Family Practice, once you have carried out some minor editorial revisions:

1. Please provide a proper title page with your manuscript. The title page should: 
a. present the title
b. list the full names, institutional addresses and email addresses for all authors
c. indicate the corresponding author

2. Please also place your Abstract and Keywords in the main manuscript after the title page.

3. Please change the heading "Concluding remarks" to "Conclusions."

4. Please note the content presented in the Authors' information section should be provided on the title page. 

5. Please provide a List of abbreviations after the Conclusions section. If abbreviations are used in the text, they should be defined in the text at first use and included in this list.

6. Please note that the Consent for publication statement refers to consent obtained to include any individual person’s data in any form (including individual details, images or videos). Therefore, please state "Not applicable" in this section as no personal information is provided in your manuscript.

7. Please revise your Competing interests statement. All financial and non-financial competing interests must be declared in this section. If you do not have any competing interests, please use our standard text, "The authors declare that they have no competing interests" in this section.

8. We notice you reference figures and additional files in your manuscript, but they are not currently in the file inventory. Please upload your figures as individual figure files, and your additional files as individual supplementary files.

Please also ensure you remove the figure legends from the figure files (NOT additional files) and include them separately at the end of the main manuscript.

Please see our formatting guidelines for more details: http://bmcfampract.biomedcentral.com/submission-guidelines/preparing-your-manuscript

9. Please upload an English language version of the interview guide developed specifically for use in this study as a supplementary file. If the interview guide is not yours or is already published by you, please supply a reference and/or link to it.

- Upon doing this, please ensure it is added to your list of Additional Files after the References.

10. You may now remove your cover letter and response to review from the file inventory as these will not be needed during the production stage.

11. Upon uploading your revisions, please remove any tracked changes or highlighting and include only a single clean copy of the manuscript. 

**************************************************************************

Once you have made the necessary corrections, please submit a revised manuscript online at:

http://famp.edmgr.com/

If you have forgotten your username or password please use the "Send Login Details" link to get your login information. For security reasons, your password will be reset.

We request that a point-by-point response letter accompanies your revised manuscript. This letter must provide a detailed response to each reviewer/editorial point raised, describing what amendments have been made to the manuscript text and where these can be found (e.g. Methods section, line 12, page 5). If you disagree with any comments raised, please provide a detailed rebuttal to help explain and justify your decision. 
Please also ensure that your revised manuscript conforms to the journal style, which can be found in the Instructions for Authors on the journal homepage.

A decision will be made once we have received your revised manuscript, which we expect by 24 Feb 2017.

We look forward to receiving your revised manuscript and please do not hesitate to contact us if you have any questions.

Best wishes,

Megan Haran
BMC Family Practice
http://www.biomedcentral.com/bmcfampract/


--------------------
Editorial Policies
--------------------
Please read the following information and revise your manuscript as necessary. If your manuscript does not adhere to our editorial requirements, this may cause a delay while this is addressed. Failure to adhere to our policies may result in rejection of your manuscript.
 
In accordance with BioMed Central editorial policies and formatting guidelines, all manuscript submissions to BMC Family Practice must contain a Declarations section which includes the mandatory sub-sections listed below.  Please refer to the journal's Submission Guidelines web page for information regarding the criteria for each sub-section (http://www.biomedcentral.com/bmcfampract/).
 
Where a mandatory Declarations section is not relevant to your study design or article type, please write "Not applicable" in these sections.
 
For the 'Availability of data and materials' section, please provide information about where the data supporting your findings can be found.  We encourage authors to deposit their datasets in publicly available repositories (where available and appropriate), or to be presented within the manuscript and/or additional supporting files.  Please note that identifying/confidential patient data should not be shared.  Authors who do not wish to share their data must confirm this under this sub-heading and also provide their reasons.  For further guidance on how to format this section, please refer to BioMed Central's editorial policies page (see links below).
 
Declarations
-    	Ethics approval and consent to participate
-    	Consent to publish
-    	Availability of data and materials
-    	Competing interests
-    	Funding
-    	Authors' Contributions
-        Acknowledgements
 
Further information about our editorial policies can be found at the following links:
Ethical approval and consent:
http://www.biomedcentral.com/about/editorialpolicies#Ethics
Availability of data and materials section:
http://www.biomedcentral.com/submissions/editorial-policies#availability+of+data+and+materials</BLINDED_CONTENTS><LETTER_BODY>FAMP-D-16-00222R2
From good health to illness with post-infectious fatigue syndrome: a qualitative study of adults' experiences of the illness trajectory
Eva Stormorken, MNSc; Leonard A. Jason, PhD; Marit Kirkevold, EdD
BMC Family Practice

Dear Ms Stormorken,

Your manuscript "From good health to illness with post-infectious fatigue syndrome: a qualitative study of adults' experiences of the illness trajectory" (FAMP-D-16-00222R2) has been assessed by our reviewers. Based on these reports, and my own assessment as Editor, I am pleased to inform you that it is almost acceptable for publication in BMC Family Practice, once you have carried out some minor editorial revisions:

1. Please provide a proper title page with your manuscript. The title page should: 
a. present the title
b. list the full names, institutional addresses and email addresses for all authors
c. indicate the corresponding author

2. Please also place your Abstract and Keywords in the main manuscript after the title page.

3. Please change the heading "Concluding remarks" to "Conclusions."

4. Please note the content presented in the Authors' information section should be provided on the title page. 

5. Please provide a List of abbreviations after the Conclusions section. If abbreviations are used in the text, they should be defined in the text at first use and included in this list.

6. Please note that the Consent for publication statement refers to consent obtained to include any individual person’s data in any form (including individual details, images or videos). Therefore, please state "Not applicable" in this section as no personal information is provided in your manuscript.

7. Please revise your Competing interests statement. All financial and non-financial competing interests must be declared in this section. If you do not have any competing interests, please use our standard text, "The authors declare that they have no competing interests" in this section.

8. We notice you reference figures and additional files in your manuscript, but they are not currently in the file inventory. Please upload your figures as individual figure files, and your additional files as individual supplementary files.

Please also ensure you remove the figure legends from the figure files (NOT additional files) and include them separately at the end of the main manuscript.

Please see our formatting guidelines for more details: http://bmcfampract.biomedcentral.com/submission-guidelines/preparing-your-manuscript

9. Please upload an English language version of the interview guide developed specifically for use in this study as a supplementary file. If the interview guide is not yours or is already published by you, please supply a reference and/or link to it.

- Upon doing this, please ensure it is added to your list of Additional Files after the References.

10. You may now remove your cover letter and response to review from the file inventory as these will not be needed during the production stage.

11. Upon uploading your revisions, please remove any tracked changes or highlighting and include only a single clean copy of the manuscript. 

**************************************************************************

Once you have made the necessary corrections, please submit a revised manuscript online at:

http://famp.edmgr.com/

If you have forgotten your username or password please use the "Send Login Details" link to get your login information. For security reasons, your password will be reset.

We request that a point-by-point response letter accompanies your revised manuscript. This letter must provide a detailed response to each reviewer/editorial point raised, describing what amendments have been made to the manuscript text and where these can be found (e.g. Methods section, line 12, page 5). If you disagree with any comments raised, please provide a detailed rebuttal to help explain and justify your decision. 
Please also ensure that your revised manuscript conforms to the journal style, which can be found in the Instructions for Authors on the journal homepage.

A decision will be made once we have received your revised manuscript, which we expect by %DATE_REVISION_DUE%.

We look forward to receiving your revised manuscript and please do not hesitate to contact us if you have any questions.

Best wishes,

Megan Haran
BMC Family Practice
%CUSTOM_BMC_JOURNAL_HOMEPAGE%


--------------------
Editorial Policies
--------------------
Please read the following information and revise your manuscript as necessary. If your manuscript does not adhere to our editorial requirements, this may cause a delay while this is addressed. Failure to adhere to our policies may result in rejection of your manuscript.
 
In accordance with BioMed Central editorial policies and formatting guidelines, all manuscript submissions to BMC Family Practice must contain a Declarations section which includes the mandatory sub-sections listed below.  Please refer to the journal's Submission Guidelines web page for information regarding the criteria for each sub-section (%CUSTOM_BMC_JOURNAL_HOMEPAGE%).
 
Where a mandatory Declarations section is not relevant to your study design or article type, please write "Not applicable" in these sections.
 
For the 'Availability of data and materials' section, please provide information about where the data supporting your findings can be found.  We encourage authors to deposit their datasets in publicly available repositories (where available and appropriate), or to be presented within the manuscript and/or additional supporting files.  Please note that identifying/confidential patient data should not be shared.  Authors who do not wish to share their data must confirm this under this sub-heading and also provide their reasons.  For further guidance on how to format this section, please refer to BioMed Central's editorial policies page (see links below).
 
Declarations
-    	Ethics approval and consent to participate
-    	Consent to publish
-    	Availability of data and materials
-    	Competing interests
-    	Funding
-    	Authors' Contributions
-        Acknowledgements
 
Further information about our editorial policies can be found at the following links:
Ethical approval and consent:
http://www.biomedcentral.com/about/editorialpolicies#Ethics
Availability of data and materials section:
http://www.biomedcentral.com/submissions/editorial-policies#availability+of+data+and+materials</LETTER_BODY><BLINDED_LETTER_BODY>FAMP-D-16-00222R2
From good health to illness with post-infectious fatigue syndrome: a qualitative study of adults' experiences of the illness trajectory
Eva Stormorken, MNSc; Leonard A. Jason, PhD; Marit Kirkevold, EdD
BMC Family Practice

Dear Ms Stormorken,

Your manuscript "From good health to illness with post-infectious fatigue syndrome: a qualitative study of adults' experiences of the illness trajectory" (FAMP-D-16-00222R2) has been assessed by our reviewers. Based on these reports, and my own assessment as Editor, I am pleased to inform you that it is almost acceptable for publication in BMC Family Practice, once you have carried out some minor editorial revisions:

1. Please provide a proper title page with your manuscript. The title page should: 
a. present the title
b. list the full names, institutional addresses and email addresses for all authors
c. indicate the corresponding author

2. Please also place your Abstract and Keywords in the main manuscript after the title page.

3. Please change the heading "Concluding remarks" to "Conclusions."

4. Please note the content presented in the Authors' information section should be provided on the title page. 

5. Please provide a List of abbreviations after the Conclusions section. If abbreviations are used in the text, they should be defined in the text at first use and included in this list.

6. Please note that the Consent for publication statement refers to consent obtained to include any individual person’s data in any form (including individual details, images or videos). Therefore, please state "Not applicable" in this section as no personal information is provided in your manuscript.

7. Please revise your Competing interests statement. All financial and non-financial competing interests must be declared in this section. If you do not have any competing interests, please use our standard text, "The authors declare that they have no competing interests" in this section.

8. We notice you reference figures and additional files in your manuscript, but they are not currently in the file inventory. Please upload your figures as individual figure files, and your additional files as individual supplementary files.

Please also ensure you remove the figure legends from the figure files (NOT additional files) and include them separately at the end of the main manuscript.

Please see our formatting guidelines for more details: http://bmcfampract.biomedcentral.com/submission-guidelines/preparing-your-manuscript

9. Please upload an English language version of the interview guide developed specifically for use in this study as a supplementary file. If the interview guide is not yours or is already published by you, please supply a reference and/or link to it.

- Upon doing this, please ensure it is added to your list of Additional Files after the References.

10. You may now remove your cover letter and response to review from the file inventory as these will not be needed during the production stage.

11. Upon uploading your revisions, please remove any tracked changes or highlighting and include only a single clean copy of the manuscript. 

**************************************************************************

Once you have made the necessary corrections, please submit a revised manuscript online at:

http://famp.edmgr.com/

If you have forgotten your username or password please use the "Send Login Details" link to get your login information. For security reasons, your password will be reset.

We request that a point-by-point response letter accompanies your revised manuscript. This letter must provide a detailed response to each reviewer/editorial point raised, describing what amendments have been made to the manuscript text and where these can be found (e.g. Methods section, line 12, page 5). If you disagree with any comments raised, please provide a detailed rebuttal to help explain and justify your decision. 
Please also ensure that your revised manuscript conforms to the journal style, which can be found in the Instructions for Authors on the journal homepage.

A decision will be made once we have received your revised manuscript, which we expect by 24 Feb 2017.

We look forward to receiving your revised manuscript and please do not hesitate to contact us if you have any questions.

Best wishes,

Megan Haran
BMC Family Practice
http://www.biomedcentral.com/bmcfampract/


--------------------
Editorial Policies
--------------------
Please read the following information and revise your manuscript as necessary. If your manuscript does not adhere to our editorial requirements, this may cause a delay while this is addressed. Failure to adhere to our policies may result in rejection of your manuscript.
 
In accordance with BioMed Central editorial policies and formatting guidelines, all manuscript submissions to BMC Family Practice must contain a Declarations section which includes the mandatory sub-sections listed below.  Please refer to the journal's Submission Guidelines web page for information regarding the criteria for each sub-section (http://www.biomedcentral.com/bmcfampract/).
 
Where a mandatory Declarations section is not relevant to your study design or article type, please write "Not applicable" in these sections.
 
For the 'Availability of data and materials' section, please provide information about where the data supporting your findings can be found.  We encourage authors to deposit their datasets in publicly available repositories (where available and appropriate), or to be presented within the manuscript and/or additional supporting files.  Please note that identifying/confidential patient data should not be shared.  Authors who do not wish to share their data must confirm this under this sub-heading and also provide their reasons.  For further guidance on how to format this section, please refer to BioMed Central's editorial policies page (see links below).
 
Declarations
-    	Ethics approval and consent to participate
-    	Consent to publish
-    	Availability of data and materials
-    	Competing interests
-    	Funding
-    	Authors' Contributions
-        Acknowledgements
 
Further information about our editorial policies can be found at the following links:
Ethical approval and consent:
http://www.biomedcentral.com/about/editorialpolicies#Ethics
Availability of data and materials section:
http://www.biomedcentral.com/submissions/editorial-policies#availability+of+data+and+materials</BLINDED_LETTER_BODY><CC_LIST/><BCC_LIST/></DECISIONLETTER><REVIEWS/><FILES><FILE><FILENAME>From good health to illness with PIFS 2nd revisionR2.docx</FILENAME><ORIGINAL_NAME>From good health to illness with PIFS 2nd revision.docx</ORIGINAL_NAME><TYPE>Manuscript</TYPE><DESCRIPTION>Manuscript 2nd revision</DESCRIPTION><REVISION>2</REVISION><FORPUBLISHER>true</FORPUBLISHER><FILE_ORDER>1</FILE_ORDER><ITEM_TYPE_FAMILY>Document</ITEM_TYPE_FAMILY><SUBMISSION_ITEM_METADATA/></FILE><FILE><FILENAME>Cover Letter 19.12.16R2.docx</FILENAME><ORIGINAL_NAME>Cover Letter 19.12.16.docx</ORIGINAL_NAME><TYPE>Supplementary Material</TYPE><DESCRIPTION>Cover letter</DESCRIPTION><REVISION>2</REVISION><FORPUBLISHER>true</FORPUBLISHER><FILE_ORDER>2</FILE_ORDER><ITEM_TYPE_FAMILY>Supplemental</ITEM_TYPE_FAMILY><SUBMISSION_ITEM_METADATA/></FILE><FILE><FILENAME>Response letter Review commentaries 2nd reviewR2.docx</FILENAME><ORIGINAL_NAME>Response letter Review commentaries 2nd review.docx</ORIGINAL_NAME><TYPE>Supplementary Material</TYPE><DESCRIPTION>Response letter to editor</DESCRIPTION><REVISION>2</REVISION><FORPUBLISHER>true</FORPUBLISHER><FILE_ORDER>3</FILE_ORDER><ITEM_TYPE_FAMILY>Supplemental</ITEM_TYPE_FAMILY><SUBMISSION_ITEM_METADATA/></FILE><FILE><FILENAME>FAMP-D-16-00222R2.pdf</FILENAME><ORIGINAL_NAME>FAMP-D-16-00222.pdf</ORIGINAL_NAME><TYPE>Working PDF</TYPE><DESCRIPTION/><REVISION>2</REVISION><FORPUBLISHER/><FILE_ORDER/><ITEM_TYPE_FAMILY/><SUBMISSION_ITEM_METADATA/></FILE></FILES><ATTACHMENTS/></VERSION><VERSION REVISION="3"><FUNDING_INFORMATION><FUNDER ID="1484"><FUNDREFID/><NAME>The Norwegian ExtraFoundation for Health and Rehabilitation through EXTRA funds </NAME><GRANT_NUMBER>Grant no. 2010/2/200</GRANT_NUMBER><GRANT_RECIPIENT><NAME><TITLE>Ms</TITLE><FIRSTNAME>Eva</FIRSTNAME><MIDDLENAME/><LASTNAME>Stormorken</LASTNAME><DEGREE>MNSc</DEGREE></NAME><ORCID AUTHENTICATED="true">0000-0001-9847-4893</ORCID></GRANT_RECIPIENT></FUNDER><FUNDER ID="1485"><FUNDREFID/><NAME>Department of Clinical Medicine, Faculty of Medicine and Dentistry, University of Bergen, Norway </NAME><GRANT_NUMBER>No grant number received</GRANT_NUMBER><GRANT_RECIPIENT><NAME><TITLE>Ms</TITLE><FIRSTNAME>Eva</FIRSTNAME><MIDDLENAME/><LASTNAME>Stormorken</LASTNAME><DEGREE>MNSc</DEGREE></NAME><ORCID AUTHENTICATED="true">0000-0001-9847-4893</ORCID></GRANT_RECIPIENT></FUNDER></FUNDING_INFORMATION><DOCUMENT><REVISION_SUBMITTED_DATE>2017-01-30T09:36:29-05:00</REVISION_SUBMITTED_DATE><DECISION><EDITOR><TITLE>Ms</TITLE><FIRSTNAME>Megan</FIRSTNAME><MIDDLENAME/><LASTNAME>Haran</LASTNAME><DEGREE/></EDITOR><CONTACT_INFO><ADDRESS/><CITY>New York</CITY><STATE/><COUNTRY>UNITED STATES</COUNTRY><POSTAL_CODE/><PRIMARY_PHONE_NUMBER/><FAX/><EMAIL>megan.haran@biomedcentral.com</EMAIL></CONTACT_INFO><PERSONAL_IDENTIFIERS/><TERM>Minor revision</TERM><FAMILY>Revise</FAMILY><DATE>2017-02-08T16:30:27-05:00</DATE></DECISION><ALL_AUTHORS>Eva Stormorken, MNSc; Leonard A. Jason, PhD; Marit Kirkevold, EdD</ALL_AUTHORS><CUSTOM_SUBMISSION_QUESTIONS/></DOCUMENT><CORRAUTH><NAME><TITLE>Ms</TITLE><FIRSTNAME>Eva</FIRSTNAME><MIDDLENAME/><LASTNAME>Stormorken</LASTNAME><DEGREE>MNSc</DEGREE></NAME><CONTACT_INFO><ADDRESS><LINE>Nedre Ulleval 9</LINE><LINE>P. O. Box 1130 Blibern</LINE></ADDRESS><CITY>Oslo</CITY><STATE/><COUNTRY>NORWAY</COUNTRY><POSTAL_CODE>0318</POSTAL_CODE><PRIMARY_PHONE_NUMBER>+4791382208</PRIMARY_PHONE_NUMBER><FAX/><EMAIL>eva.stormorken@medisin.uio.no;Eva.Stormorken@online.no</EMAIL></CONTACT_INFO><AFFILIATION_INFO><POSITION>Research Fellow</POSITION><AFFILIATION/><DEPARTMENT>Department of Nursing Science</DEPARTMENT><INSTITUTE>Department of Nursing Science, Institute of Health and Society, Faculty of Medicine, University of Oslo</INSTITUTE><INSTITUTE_ID/></AFFILIATION_INFO><PERSONAL_IDENTIFIERS><IDENTIFIER AUTHENTICATED="true"><NAME>ORCID</NAME><VALUE>0000-0001-9847-4893</VALUE></IDENTIFIER></PERSONAL_IDENTIFIERS><ALT_CONTACT><CONTACT_INFO><ADDRESS/><CITY/><STATE/><COUNTRY/><POSTAL_CODE/><PRIMARY_PHONE_NUMBER/><FAX/><EMAIL/></CONTACT_INFO><START_DATE/><END_DATE/></ALT_CONTACT><UNAVAILABLE/><COMMENTS/><RESPONSE_TO_REVIEWERS>Letter to the Editor is uploaded in a separate file</RESPONSE_TO_REVIEWERS></CORRAUTH><AUTHORS><AUTHOR RANK="1"><NAME><TITLE>Ms</TITLE><FIRSTNAME>Eva</FIRSTNAME><MIDDLENAME/><LASTNAME>Stormorken</LASTNAME><DEGREE>MNSc</DEGREE></NAME><CONTACT_INFO><ADDRESS><LINE>Nedre Ulleval 9</LINE><LINE>P. O. Box 1130 Blibern</LINE></ADDRESS><CITY>Oslo</CITY><STATE/><COUNTRY>NORWAY</COUNTRY><POSTAL_CODE>0318</POSTAL_CODE><PRIMARY_PHONE_NUMBER>+4791382208</PRIMARY_PHONE_NUMBER><FAX/><EMAIL>eva.stormorken@medisin.uio.no;Eva.Stormorken@online.no</EMAIL></CONTACT_INFO><AFFILIATION_INFO><POSITION>Research Fellow</POSITION><AFFILIATION/><DEPARTMENT>Department of Nursing Science</DEPARTMENT><INSTITUTE>Department of Nursing Science, Institute of Health and Society, Faculty of Medicine, University of Oslo</INSTITUTE><INSTITUTE_ID/></AFFILIATION_INFO><PERSONAL_IDENTIFIERS><IDENTIFIER AUTHENTICATED="true"><NAME>ORCID</NAME><VALUE>0000-0001-9847-4893</VALUE></IDENTIFIER></PERSONAL_IDENTIFIERS><ADDITIONAL_PEOPLE_DETAILS/><CUSTOM_AUTHOR_QUESTIONS/><AUTHTYPE>CorrespondingAuthor</AUTHTYPE></AUTHOR><AUTHOR RANK="2"><NAME><TITLE>Dr</TITLE><FIRSTNAME>Leonard</FIRSTNAME><MIDDLENAME>A.</MIDDLENAME><LASTNAME>Jason</LASTNAME><DEGREE>PhD</DEGREE></NAME><CONTACT_INFO><ADDRESS/><CITY/><STATE/><COUNTRY>UNITED STATES</COUNTRY><POSTAL_CODE/><PRIMARY_PHONE_NUMBER/><FAX/><EMAIL>Ljason@depaul.edu</EMAIL></CONTACT_INFO><AFFILIATION_INFO><POSITION/><AFFILIATION/><DEPARTMENT/><INSTITUTE>Center for Community Research, DePaul University</INSTITUTE><INSTITUTE_ID/></AFFILIATION_INFO><ADDITIONAL_PEOPLE_DETAILS/><CUSTOM_AUTHOR_QUESTIONS/><AUTHTYPE>CoAuthor</AUTHTYPE></AUTHOR><AUTHOR RANK="3"><NAME><TITLE>Dr</TITLE><FIRSTNAME>Marit</FIRSTNAME><MIDDLENAME/><LASTNAME>Kirkevold</LASTNAME><DEGREE>EdD</DEGREE></NAME><CONTACT_INFO><ADDRESS/><CITY/><STATE/><COUNTRY>NORWAY</COUNTRY><POSTAL_CODE/><PRIMARY_PHONE_NUMBER/><FAX/><EMAIL>marit.kirkevold@medisin.uio.no</EMAIL></CONTACT_INFO><AFFILIATION_INFO><POSITION/><AFFILIATION/><DEPARTMENT/><INSTITUTE>Universitetet i Oslo</INSTITUTE><INSTITUTE_ID/></AFFILIATION_INFO><ADDITIONAL_PEOPLE_DETAILS/><CUSTOM_AUTHOR_QUESTIONS/><AUTHTYPE>CoAuthor</AUTHTYPE></AUTHOR></AUTHORS><DECISIONLETTER FULLY_BLINDED="false"><AUTHORNOTIFICATIONDATE>2017-02-08T16:30:31-05:00</AUTHORNOTIFICATIONDATE><SUBJECT>Your submission to BMC Family Practice - FAMP-D-16-00222R3</SUBJECT><BLINDED_SUBJECT>Your submission to BMC Family Practice - FAMP-D-16-00222R3</BLINDED_SUBJECT><CONTENTS>To: "Eva Stormorken" eva.stormorken@medisin.uio.no;eva.stormorken@online.no
From: "BMC Family Practice Editorial Office" bmcfampract@biomedcentral.com
Subject: Your submission to BMC Family Practice - FAMP-D-16-00222R3
FAMP-D-16-00222R3
From good health to illness with post-infectious fatigue syndrome: a qualitative study of adults' experiences of the illness trajectory
Eva Stormorken, MNSc; Leonard A. Jason, PhD; Marit Kirkevold, EdD
BMC Family Practice

Dear Ms Stormorken,

Thank you for submitting your revised manuscript. I am pleased to inform you that it is almost acceptable for publication in BMC Family Practice, once you have carried out a few more minor editorial revisions:

1. We noticed that the dataset you have uploaded (Additional file 4, tab 1) contains potentially identifiable information (i.e. age, gender, marital status, income, education). It is BioMed Central policy to not publish more than 2 indirect identifiers without explicit consent for publication from the participants, as per this paper (http://trialsjournal.biomedcentral.com/articles/10.1186/1745-6215-11-9).

Please amend the dataset to address this issue, perhaps by removing the marital status and education columns of data. If you don't feel comfortable amending your data, you may remove the data entirely and amend the Availability of data and materials statement appropriately.

2. In your additional files, please provide English translations for column headings that are not currently in English.

3. You may remove the list of Additional files from the Availability of data section as it is already included after the figure legends.

4. You may also remove the letter to the editors from the file inventory as this will not be needed during the production stage.

**************************************************************************

Once you have made the necessary corrections, please submit a revised manuscript online at:

http://famp.edmgr.com/

If you have forgotten your username or password please use the "Send Login Details" link to get your login information. For security reasons, your password will be reset.

We request that a point-by-point response letter accompanies your revised manuscript. This letter must provide a detailed response to each reviewer/editorial point raised, describing what amendments have been made to the manuscript text and where these can be found (e.g. Methods section, line 12, page 5). If you disagree with any comments raised, please provide a detailed rebuttal to help explain and justify your decision. 
Please also ensure that your revised manuscript conforms to the journal style, which can be found in the Instructions for Authors on the journal homepage.

A decision will be made once we have received your revised manuscript, which we expect by %DATE_REVISION_DUE%.

We look forward to receiving your revised manuscript and please do not hesitate to contact us if you have any questions.

Best wishes,

Megan Haran
BMC Family Practice
%CUSTOM_BMC_JOURNAL_HOMEPAGE%


--------------------
Editorial Policies
--------------------
Please read the following information and revise your manuscript as necessary. If your manuscript does not adhere to our editorial requirements, this may cause a delay while this is addressed. Failure to adhere to our policies may result in rejection of your manuscript.
 
In accordance with BioMed Central editorial policies and formatting guidelines, all manuscript submissions to BMC Family Practice must contain a Declarations section which includes the mandatory sub-sections listed below.  Please refer to the journal's Submission Guidelines web page for information regarding the criteria for each sub-section (%CUSTOM_BMC_JOURNAL_HOMEPAGE%).
 
Where a mandatory Declarations section is not relevant to your study design or article type, please write "Not applicable" in these sections.
 
For the 'Availability of data and materials' section, please provide information about where the data supporting your findings can be found.  We encourage authors to deposit their datasets in publicly available repositories (where available and appropriate), or to be presented within the manuscript and/or additional supporting files.  Please note that identifying/confidential patient data should not be shared.  Authors who do not wish to share their data must confirm this under this sub-heading and also provide their reasons.  For further guidance on how to format this section, please refer to BioMed Central's editorial policies page (see links below).
 
Declarations
-    	Ethics approval and consent to participate
-    	Consent to publish
-    	Availability of data and materials
-    	Competing interests
-    	Funding
-    	Authors' Contributions
-        Acknowledgements
 
Further information about our editorial policies can be found at the following links:
Ethical approval and consent:
http://www.biomedcentral.com/about/editorialpolicies#Ethics
Availability of data and materials section:
http://www.biomedcentral.com/submissions/editorial-policies#availability+of+data+and+materials</CONTENTS><BLINDED_CONTENTS>To: "Eva Stormorken" eva.stormorken@medisin.uio.no;eva.stormorken@online.no
From: "BMC Family Practice Editorial Office" bmcfampract@biomedcentral.com
Subject: Your submission to BMC Family Practice - FAMP-D-16-00222R3
FAMP-D-16-00222R3
From good health to illness with post-infectious fatigue syndrome: a qualitative study of adults' experiences of the illness trajectory
Eva Stormorken, MNSc; Leonard A. Jason, PhD; Marit Kirkevold, EdD
BMC Family Practice

Dear Ms Stormorken,

Thank you for submitting your revised manuscript. I am pleased to inform you that it is almost acceptable for publication in BMC Family Practice, once you have carried out a few more minor editorial revisions:

1. We noticed that the dataset you have uploaded (Additional file 4, tab 1) contains potentially identifiable information (i.e. age, gender, marital status, income, education). It is BioMed Central policy to not publish more than 2 indirect identifiers without explicit consent for publication from the participants, as per this paper (http://trialsjournal.biomedcentral.com/articles/10.1186/1745-6215-11-9).

Please amend the dataset to address this issue, perhaps by removing the marital status and education columns of data. If you don't feel comfortable amending your data, you may remove the data entirely and amend the Availability of data and materials statement appropriately.

2. In your additional files, please provide English translations for column headings that are not currently in English.

3. You may remove the list of Additional files from the Availability of data section as it is already included after the figure legends.

4. You may also remove the letter to the editors from the file inventory as this will not be needed during the production stage.

**************************************************************************

Once you have made the necessary corrections, please submit a revised manuscript online at:

http://famp.edmgr.com/

If you have forgotten your username or password please use the "Send Login Details" link to get your login information. For security reasons, your password will be reset.

We request that a point-by-point response letter accompanies your revised manuscript. This letter must provide a detailed response to each reviewer/editorial point raised, describing what amendments have been made to the manuscript text and where these can be found (e.g. Methods section, line 12, page 5). If you disagree with any comments raised, please provide a detailed rebuttal to help explain and justify your decision. 
Please also ensure that your revised manuscript conforms to the journal style, which can be found in the Instructions for Authors on the journal homepage.

A decision will be made once we have received your revised manuscript, which we expect by 10 Mar 2017.

We look forward to receiving your revised manuscript and please do not hesitate to contact us if you have any questions.

Best wishes,

Megan Haran
BMC Family Practice
https://bmcfampract.biomedcentral.com/


--------------------
Editorial Policies
--------------------
Please read the following information and revise your manuscript as necessary. If your manuscript does not adhere to our editorial requirements, this may cause a delay while this is addressed. Failure to adhere to our policies may result in rejection of your manuscript.
 
In accordance with BioMed Central editorial policies and formatting guidelines, all manuscript submissions to BMC Family Practice must contain a Declarations section which includes the mandatory sub-sections listed below.  Please refer to the journal's Submission Guidelines web page for information regarding the criteria for each sub-section (https://bmcfampract.biomedcentral.com/).
 
Where a mandatory Declarations section is not relevant to your study design or article type, please write "Not applicable" in these sections.
 
For the 'Availability of data and materials' section, please provide information about where the data supporting your findings can be found.  We encourage authors to deposit their datasets in publicly available repositories (where available and appropriate), or to be presented within the manuscript and/or additional supporting files.  Please note that identifying/confidential patient data should not be shared.  Authors who do not wish to share their data must confirm this under this sub-heading and also provide their reasons.  For further guidance on how to format this section, please refer to BioMed Central's editorial policies page (see links below).
 
Declarations
-    	Ethics approval and consent to participate
-    	Consent to publish
-    	Availability of data and materials
-    	Competing interests
-    	Funding
-    	Authors' Contributions
-        Acknowledgements
 
Further information about our editorial policies can be found at the following links:
Ethical approval and consent:
http://www.biomedcentral.com/about/editorialpolicies#Ethics
Availability of data and materials section:
http://www.biomedcentral.com/submissions/editorial-policies#availability+of+data+and+materials</BLINDED_CONTENTS><LETTER_BODY>FAMP-D-16-00222R3
From good health to illness with post-infectious fatigue syndrome: a qualitative study of adults' experiences of the illness trajectory
Eva Stormorken, MNSc; Leonard A. Jason, PhD; Marit Kirkevold, EdD
BMC Family Practice

Dear Ms Stormorken,

Thank you for submitting your revised manuscript. I am pleased to inform you that it is almost acceptable for publication in BMC Family Practice, once you have carried out a few more minor editorial revisions:

1. We noticed that the dataset you have uploaded (Additional file 4, tab 1) contains potentially identifiable information (i.e. age, gender, marital status, income, education). It is BioMed Central policy to not publish more than 2 indirect identifiers without explicit consent for publication from the participants, as per this paper (http://trialsjournal.biomedcentral.com/articles/10.1186/1745-6215-11-9).

Please amend the dataset to address this issue, perhaps by removing the marital status and education columns of data. If you don't feel comfortable amending your data, you may remove the data entirely and amend the Availability of data and materials statement appropriately.

2. In your additional files, please provide English translations for column headings that are not currently in English.

3. You may remove the list of Additional files from the Availability of data section as it is already included after the figure legends.

4. You may also remove the letter to the editors from the file inventory as this will not be needed during the production stage.

**************************************************************************

Once you have made the necessary corrections, please submit a revised manuscript online at:

http://famp.edmgr.com/

If you have forgotten your username or password please use the "Send Login Details" link to get your login information. For security reasons, your password will be reset.

We request that a point-by-point response letter accompanies your revised manuscript. This letter must provide a detailed response to each reviewer/editorial point raised, describing what amendments have been made to the manuscript text and where these can be found (e.g. Methods section, line 12, page 5). If you disagree with any comments raised, please provide a detailed rebuttal to help explain and justify your decision. 
Please also ensure that your revised manuscript conforms to the journal style, which can be found in the Instructions for Authors on the journal homepage.

A decision will be made once we have received your revised manuscript, which we expect by %DATE_REVISION_DUE%.

We look forward to receiving your revised manuscript and please do not hesitate to contact us if you have any questions.

Best wishes,

Megan Haran
BMC Family Practice
%CUSTOM_BMC_JOURNAL_HOMEPAGE%


--------------------
Editorial Policies
--------------------
Please read the following information and revise your manuscript as necessary. If your manuscript does not adhere to our editorial requirements, this may cause a delay while this is addressed. Failure to adhere to our policies may result in rejection of your manuscript.
 
In accordance with BioMed Central editorial policies and formatting guidelines, all manuscript submissions to BMC Family Practice must contain a Declarations section which includes the mandatory sub-sections listed below.  Please refer to the journal's Submission Guidelines web page for information regarding the criteria for each sub-section (%CUSTOM_BMC_JOURNAL_HOMEPAGE%).
 
Where a mandatory Declarations section is not relevant to your study design or article type, please write "Not applicable" in these sections.
 
For the 'Availability of data and materials' section, please provide information about where the data supporting your findings can be found.  We encourage authors to deposit their datasets in publicly available repositories (where available and appropriate), or to be presented within the manuscript and/or additional supporting files.  Please note that identifying/confidential patient data should not be shared.  Authors who do not wish to share their data must confirm this under this sub-heading and also provide their reasons.  For further guidance on how to format this section, please refer to BioMed Central's editorial policies page (see links below).
 
Declarations
-    	Ethics approval and consent to participate
-    	Consent to publish
-    	Availability of data and materials
-    	Competing interests
-    	Funding
-    	Authors' Contributions
-        Acknowledgements
 
Further information about our editorial policies can be found at the following links:
Ethical approval and consent:
http://www.biomedcentral.com/about/editorialpolicies#Ethics
Availability of data and materials section:
http://www.biomedcentral.com/submissions/editorial-policies#availability+of+data+and+materials</LETTER_BODY><BLINDED_LETTER_BODY>FAMP-D-16-00222R3
From good health to illness with post-infectious fatigue syndrome: a qualitative study of adults' experiences of the illness trajectory
Eva Stormorken, MNSc; Leonard A. Jason, PhD; Marit Kirkevold, EdD
BMC Family Practice

Dear Ms Stormorken,

Thank you for submitting your revised manuscript. I am pleased to inform you that it is almost acceptable for publication in BMC Family Practice, once you have carried out a few more minor editorial revisions:

1. We noticed that the dataset you have uploaded (Additional file 4, tab 1) contains potentially identifiable information (i.e. age, gender, marital status, income, education). It is BioMed Central policy to not publish more than 2 indirect identifiers without explicit consent for publication from the participants, as per this paper (http://trialsjournal.biomedcentral.com/articles/10.1186/1745-6215-11-9).

Please amend the dataset to address this issue, perhaps by removing the marital status and education columns of data. If you don't feel comfortable amending your data, you may remove the data entirely and amend the Availability of data and materials statement appropriately.

2. In your additional files, please provide English translations for column headings that are not currently in English.

3. You may remove the list of Additional files from the Availability of data section as it is already included after the figure legends.

4. You may also remove the letter to the editors from the file inventory as this will not be needed during the production stage.

**************************************************************************

Once you have made the necessary corrections, please submit a revised manuscript online at:

http://famp.edmgr.com/

If you have forgotten your username or password please use the "Send Login Details" link to get your login information. For security reasons, your password will be reset.

We request that a point-by-point response letter accompanies your revised manuscript. This letter must provide a detailed response to each reviewer/editorial point raised, describing what amendments have been made to the manuscript text and where these can be found (e.g. Methods section, line 12, page 5). If you disagree with any comments raised, please provide a detailed rebuttal to help explain and justify your decision. 
Please also ensure that your revised manuscript conforms to the journal style, which can be found in the Instructions for Authors on the journal homepage.

A decision will be made once we have received your revised manuscript, which we expect by 10 Mar 2017.

We look forward to receiving your revised manuscript and please do not hesitate to contact us if you have any questions.

Best wishes,

Megan Haran
BMC Family Practice
https://bmcfampract.biomedcentral.com/


--------------------
Editorial Policies
--------------------
Please read the following information and revise your manuscript as necessary. If your manuscript does not adhere to our editorial requirements, this may cause a delay while this is addressed. Failure to adhere to our policies may result in rejection of your manuscript.
 
In accordance with BioMed Central editorial policies and formatting guidelines, all manuscript submissions to BMC Family Practice must contain a Declarations section which includes the mandatory sub-sections listed below.  Please refer to the journal's Submission Guidelines web page for information regarding the criteria for each sub-section (https://bmcfampract.biomedcentral.com/).
 
Where a mandatory Declarations section is not relevant to your study design or article type, please write "Not applicable" in these sections.
 
For the 'Availability of data and materials' section, please provide information about where the data supporting your findings can be found.  We encourage authors to deposit their datasets in publicly available repositories (where available and appropriate), or to be presented within the manuscript and/or additional supporting files.  Please note that identifying/confidential patient data should not be shared.  Authors who do not wish to share their data must confirm this under this sub-heading and also provide their reasons.  For further guidance on how to format this section, please refer to BioMed Central's editorial policies page (see links below).
 
Declarations
-    	Ethics approval and consent to participate
-    	Consent to publish
-    	Availability of data and materials
-    	Competing interests
-    	Funding
-    	Authors' Contributions
-        Acknowledgements
 
Further information about our editorial policies can be found at the following links:
Ethical approval and consent:
http://www.biomedcentral.com/about/editorialpolicies#Ethics
Availability of data and materials section:
http://www.biomedcentral.com/submissions/editorial-policies#availability+of+data+and+materials</BLINDED_LETTER_BODY><CC_LIST/><BCC_LIST/></DECISIONLETTER><REVIEWS/><FILES><FILE><FILENAME>Illness trajectories in PIFS Main manuscript R3.docx</FILENAME><ORIGINAL_NAME>Illness trajectories in PIFS Main manuscript .docx</ORIGINAL_NAME><TYPE>Manuscript</TYPE><DESCRIPTION>Manuscript</DESCRIPTION><REVISION>3</REVISION><FORPUBLISHER>true</FORPUBLISHER><FILE_ORDER>1</FILE_ORDER><ITEM_TYPE_FAMILY>Document</ITEM_TYPE_FAMILY><SUBMISSION_ITEM_METADATA/></FILE><FILE><FILENAME>Figure 1 Illness trajectory phasesR3.tif</FILENAME><ORIGINAL_NAME>Figure 1 Illness trajectory phases.tif</ORIGINAL_NAME><TYPE>Figure</TYPE><DESCRIPTION>Figure</DESCRIPTION><REVISION>3</REVISION><FORPUBLISHER>true</FORPUBLISHER><FILE_ORDER>2</FILE_ORDER><ITEM_TYPE_FAMILY>Figure</ITEM_TYPE_FAMILY><SUBMISSION_ITEM_METADATA/></FILE><FILE><FILENAME>Figure 2 Median perceived disability levels MedianR3.tiff</FILENAME><ORIGINAL_NAME>Figure 2 Median perceived disability levels Median.tiff</ORIGINAL_NAME><TYPE>Figure</TYPE><DESCRIPTION>Figure</DESCRIPTION><REVISION>3</REVISION><FORPUBLISHER>true</FORPUBLISHER><FILE_ORDER>3</FILE_ORDER><ITEM_TYPE_FAMILY>Figure</ITEM_TYPE_FAMILY><SUBMISSION_ITEM_METADATA/></FILE><FILE><FILENAME>Figure 3 Individual illness trajectoriesR3.tif</FILENAME><ORIGINAL_NAME>Figure 3 Individual illness trajectories.tif</ORIGINAL_NAME><TYPE>Figure</TYPE><DESCRIPTION>Figure</DESCRIPTION><REVISION>3</REVISION><FORPUBLISHER>true</FORPUBLISHER><FILE_ORDER>4</FILE_ORDER><ITEM_TYPE_FAMILY>Figure</ITEM_TYPE_FAMILY><SUBMISSION_ITEM_METADATA/></FILE><FILE><FILENAME>Additional file 1 Bells Disability Scale.pdf</FILENAME><ORIGINAL_NAME>Additional file 1 Bells Disability Scale.pdf</ORIGINAL_NAME><TYPE>Supplementary Material</TYPE><DESCRIPTION>Supplementary Material</DESCRIPTION><REVISION>3</REVISION><FORPUBLISHER>true</FORPUBLISHER><FILE_ORDER>5</FILE_ORDER><ITEM_TYPE_FAMILY>Supplemental</ITEM_TYPE_FAMILY><SUBMISSION_ITEM_METADATA/></FILE><FILE><FILENAME>Additional file 2 Sample characteristicsR3.xlsx</FILENAME><ORIGINAL_NAME>Additional file 2 Sample characteristics.xlsx</ORIGINAL_NAME><TYPE>Supplementary Material</TYPE><DESCRIPTION>Supplementary Material</DESCRIPTION><REVISION>3</REVISION><FORPUBLISHER>true</FORPUBLISHER><FILE_ORDER>6</FILE_ORDER><ITEM_TYPE_FAMILY>Supplemental</ITEM_TYPE_FAMILY><SUBMISSION_ITEM_METADATA/></FILE><FILE><FILENAME>Additional file 3 The interview guideR3.pdf</FILENAME><ORIGINAL_NAME>Additional file 3 The interview guide.pdf</ORIGINAL_NAME><TYPE>Supplementary Material</TYPE><DESCRIPTION>Supplementary Material</DESCRIPTION><REVISION>3</REVISION><FORPUBLISHER>true</FORPUBLISHER><FILE_ORDER>7</FILE_ORDER><ITEM_TYPE_FAMILY>Supplemental</ITEM_TYPE_FAMILY><SUBMISSION_ITEM_METADATA/></FILE><FILE><FILENAME>Additional file 4 Bells Disability Scale scoresR3.xlsx</FILENAME><ORIGINAL_NAME>Additional file 4 Bells Disability Scale scores.xlsx</ORIGINAL_NAME><TYPE>Supplementary Material</TYPE><DESCRIPTION>Supplementary Material</DESCRIPTION><REVISION>3</REVISION><FORPUBLISHER>true</FORPUBLISHER><FILE_ORDER>8</FILE_ORDER><ITEM_TYPE_FAMILY>Supplemental</ITEM_TYPE_FAMILY><SUBMISSION_ITEM_METADATA/></FILE><FILE><FILENAME>Letter to Editor PIFS  Minor revisionsR3.pdf</FILENAME><ORIGINAL_NAME>Letter to Editor PIFS  Minor revisions.pdf</ORIGINAL_NAME><TYPE>Supplementary Material</TYPE><DESCRIPTION>Supplementary Material</DESCRIPTION><REVISION>3</REVISION><FORPUBLISHER>true</FORPUBLISHER><FILE_ORDER>9</FILE_ORDER><ITEM_TYPE_FAMILY>Supplemental</ITEM_TYPE_FAMILY><SUBMISSION_ITEM_METADATA/></FILE><FILE><FILENAME>FAMP-D-16-00222R3.pdf</FILENAME><ORIGINAL_NAME>FAMP-D-16-00222.pdf</ORIGINAL_NAME><TYPE>Working PDF</TYPE><DESCRIPTION/><REVISION>3</REVISION><FORPUBLISHER/><FILE_ORDER/><ITEM_TYPE_FAMILY/><SUBMISSION_ITEM_METADATA/></FILE></FILES><ATTACHMENTS/></VERSION><VERSION REVISION="4"><FUNDING_INFORMATION><FUNDER ID="1504"><FUNDREFID/><NAME>The Norwegian ExtraFoundation for Health and Rehabilitation through EXTRA funds </NAME><GRANT_NUMBER>Grant no. 2010/2/200</GRANT_NUMBER><GRANT_RECIPIENT><NAME><TITLE>Ms</TITLE><FIRSTNAME>Eva</FIRSTNAME><MIDDLENAME/><LASTNAME>Stormorken</LASTNAME><DEGREE>MNSc</DEGREE></NAME><ORCID AUTHENTICATED="true">0000-0001-9847-4893</ORCID></GRANT_RECIPIENT></FUNDER><FUNDER ID="1505"><FUNDREFID/><NAME>Department of Clinical Medicine, Faculty of Medicine and Dentistry, University of Bergen, Norway </NAME><GRANT_NUMBER>No grant number received</GRANT_NUMBER><GRANT_RECIPIENT><NAME><TITLE>Ms</TITLE><FIRSTNAME>Eva</FIRSTNAME><MIDDLENAME/><LASTNAME>Stormorken</LASTNAME><DEGREE>MNSc</DEGREE></NAME><ORCID AUTHENTICATED="true">0000-0001-9847-4893</ORCID></GRANT_RECIPIENT></FUNDER></FUNDING_INFORMATION><DOCUMENT><REVISION_SUBMITTED_DATE>2017-02-09T10:35:33-05:00</REVISION_SUBMITTED_DATE><DECISION><EDITOR><TITLE>Ms</TITLE><FIRSTNAME>Faye</FIRSTNAME><MIDDLENAME/><LASTNAME>Nourollahi</LASTNAME><DEGREE/></EDITOR><CONTACT_INFO><ADDRESS/><CITY/><STATE/><COUNTRY>UNITED STATES</COUNTRY><POSTAL_CODE/><PRIMARY_PHONE_NUMBER/><FAX/><EMAIL>faye.nourollahi@biomedcentral.com</EMAIL></CONTACT_INFO><PERSONAL_IDENTIFIERS/><TERM>Minor revision</TERM><FAMILY>Revise</FAMILY><DATE>2017-03-02T05:21:47-05:00</DATE></DECISION><ALL_AUTHORS>Eva Stormorken, MNSc; Leonard A. Jason, PhD; Marit Kirkevold, EdD</ALL_AUTHORS><CUSTOM_SUBMISSION_QUESTIONS/></DOCUMENT><CORRAUTH><NAME><TITLE>Ms</TITLE><FIRSTNAME>Eva</FIRSTNAME><MIDDLENAME/><LASTNAME>Stormorken</LASTNAME><DEGREE>MNSc</DEGREE></NAME><CONTACT_INFO><ADDRESS><LINE>Nedre Ulleval 9</LINE><LINE>P. O. Box 1130 Blibern</LINE></ADDRESS><CITY>Oslo</CITY><STATE/><COUNTRY>NORWAY</COUNTRY><POSTAL_CODE>0318</POSTAL_CODE><PRIMARY_PHONE_NUMBER>+4791382208</PRIMARY_PHONE_NUMBER><FAX/><EMAIL>eva.stormorken@medisin.uio.no;Eva.Stormorken@online.no</EMAIL></CONTACT_INFO><AFFILIATION_INFO><POSITION>Research Fellow</POSITION><AFFILIATION/><DEPARTMENT>Department of Nursing Science</DEPARTMENT><INSTITUTE>Department of Nursing Science, Institute of Health and Society, Faculty of Medicine, University of Oslo</INSTITUTE><INSTITUTE_ID/></AFFILIATION_INFO><PERSONAL_IDENTIFIERS><IDENTIFIER AUTHENTICATED="true"><NAME>ORCID</NAME><VALUE>0000-0001-9847-4893</VALUE></IDENTIFIER></PERSONAL_IDENTIFIERS><ALT_CONTACT><CONTACT_INFO><ADDRESS/><CITY/><STATE/><COUNTRY/><POSTAL_CODE/><PRIMARY_PHONE_NUMBER/><FAX/><EMAIL/></CONTACT_INFO><START_DATE/><END_DATE/></ALT_CONTACT><UNAVAILABLE/><COMMENTS/><RESPONSE_TO_REVIEWERS>The response letter is uploaded as a supplementary file</RESPONSE_TO_REVIEWERS></CORRAUTH><AUTHORS><AUTHOR RANK="1"><NAME><TITLE>Ms</TITLE><FIRSTNAME>Eva</FIRSTNAME><MIDDLENAME/><LASTNAME>Stormorken</LASTNAME><DEGREE>MNSc</DEGREE></NAME><CONTACT_INFO><ADDRESS><LINE>Nedre Ulleval 9</LINE><LINE>P. O. Box 1130 Blibern</LINE></ADDRESS><CITY>Oslo</CITY><STATE/><COUNTRY>NORWAY</COUNTRY><POSTAL_CODE>0318</POSTAL_CODE><PRIMARY_PHONE_NUMBER>+4791382208</PRIMARY_PHONE_NUMBER><FAX/><EMAIL>eva.stormorken@medisin.uio.no;Eva.Stormorken@online.no</EMAIL></CONTACT_INFO><AFFILIATION_INFO><POSITION>Research Fellow</POSITION><AFFILIATION/><DEPARTMENT>Department of Nursing Science</DEPARTMENT><INSTITUTE>Department of Nursing Science, Institute of Health and Society, Faculty of Medicine, University of Oslo</INSTITUTE><INSTITUTE_ID/></AFFILIATION_INFO><PERSONAL_IDENTIFIERS><IDENTIFIER AUTHENTICATED="true"><NAME>ORCID</NAME><VALUE>0000-0001-9847-4893</VALUE></IDENTIFIER></PERSONAL_IDENTIFIERS><ADDITIONAL_PEOPLE_DETAILS/><CUSTOM_AUTHOR_QUESTIONS/><AUTHTYPE>CorrespondingAuthor</AUTHTYPE></AUTHOR><AUTHOR RANK="2"><NAME><TITLE>Dr</TITLE><FIRSTNAME>Leonard</FIRSTNAME><MIDDLENAME>A.</MIDDLENAME><LASTNAME>Jason</LASTNAME><DEGREE>PhD</DEGREE></NAME><CONTACT_INFO><ADDRESS/><CITY/><STATE/><COUNTRY>UNITED STATES</COUNTRY><POSTAL_CODE/><PRIMARY_PHONE_NUMBER/><FAX/><EMAIL>Ljason@depaul.edu</EMAIL></CONTACT_INFO><AFFILIATION_INFO><POSITION/><AFFILIATION/><DEPARTMENT/><INSTITUTE>Center for Community Research, DePaul University</INSTITUTE><INSTITUTE_ID/></AFFILIATION_INFO><ADDITIONAL_PEOPLE_DETAILS/><CUSTOM_AUTHOR_QUESTIONS/><AUTHTYPE>CoAuthor</AUTHTYPE></AUTHOR><AUTHOR RANK="3"><NAME><TITLE>Dr</TITLE><FIRSTNAME>Marit</FIRSTNAME><MIDDLENAME/><LASTNAME>Kirkevold</LASTNAME><DEGREE>EdD</DEGREE></NAME><CONTACT_INFO><ADDRESS/><CITY/><STATE/><COUNTRY>NORWAY</COUNTRY><POSTAL_CODE/><PRIMARY_PHONE_NUMBER/><FAX/><EMAIL>marit.kirkevold@medisin.uio.no</EMAIL></CONTACT_INFO><AFFILIATION_INFO><POSITION/><AFFILIATION/><DEPARTMENT/><INSTITUTE>Universitetet i Oslo</INSTITUTE><INSTITUTE_ID/></AFFILIATION_INFO><ADDITIONAL_PEOPLE_DETAILS/><CUSTOM_AUTHOR_QUESTIONS/><AUTHTYPE>CoAuthor</AUTHTYPE></AUTHOR></AUTHORS><DECISIONLETTER FULLY_BLINDED="false"><AUTHORNOTIFICATIONDATE>2017-03-02T05:21:54-05:00</AUTHORNOTIFICATIONDATE><SUBJECT>Your submission to BMC Family Practice - FAMP-D-16-00222R4</SUBJECT><BLINDED_SUBJECT>Your submission to BMC Family Practice - FAMP-D-16-00222R4</BLINDED_SUBJECT><CONTENTS>To: "Eva Stormorken" eva.stormorken@medisin.uio.no;eva.stormorken@online.no
From: "BMC Family Practice Editorial Office" bmcfampract@biomedcentral.com
Subject: Your submission to BMC Family Practice - FAMP-D-16-00222R4
FAMP-D-16-00222R4
From good health to illness with post-infectious fatigue syndrome: a qualitative study of adults' experiences of the illness trajectory
Eva Stormorken, MNSc; Leonard A. Jason, PhD; Marit Kirkevold, EdD
BMC Family Practice


Dear Ms Stormorken,

Thank you for making the requested amendments to your revised manuscript, and for removing Additional file 4. However, the dataset you have uploaded in Additional file 3 (tab 1) also contains potentially identifiable information (i.e. age, gender, marital status, income, education). 
Please also amend this dataset as you see fit, perhaps by removing the marital status and education columns of data, or by removing the data entirely and amending the Availability of data and materials statement appropriately.

Once you have made the necessary corrections, please submit a revised manuscript online at:

http://famp.edmgr.com/

If you have forgotten your username or password please use the "Send Login Details" link to get your login information. For security reasons, your password will be reset.

We request that a point-by-point response letter accompanies your revised manuscript. This letter must provide a detailed response to each reviewer/editorial point raised, describing what amendments have been made to the manuscript text and where these can be found (e.g. Methods section, line 12, page 5). If you disagree with any comments raised, please provide a detailed rebuttal to help explain and justify your decision. 
Please also ensure that your revised manuscript conforms to the journal style, which can be found in the Instructions for Authors on the journal homepage.

A decision will be made once we have received your revised manuscript, which we expect by %DATE_REVISION_DUE%.

Please note that you will not be able to add, remove, or change the order of authors once the editor has accepted your manuscript for publication.  Any proposed changes to the authorship must be requested during peer-review, and adhere to our criteria for authorship as outlined in BioMed Central's policies.  To request a change in authorship, please download the 'Request for change in authorship form' which can be found here - http://www.biomedcentral.com/about/editorialpolicies#authorship.  Please note that incomplete forms will be rejected.  Your request will be taken into consideration by the editor, and you will be advised whether any changes will be permitted.  Please be aware that we may investigate, or ask your institute to investigate, any unauthorized attempts to change authorship or discrepancies in authorship between the submitted and revised versions of your manuscript.

We look forward to receiving your revised manuscript and please do not hesitate to contact us if you have any questions.

Best wishes,

Christina Meier
BMC Family Practice
%CUSTOM_BMC_JOURNAL_HOMEPAGE%


If improvements to the English language within your manuscript have been requested, you should have your manuscript reviewed by someone who is fluent in English. If you would like professional help in revising this manuscript, you can use any reputable English language editing service. We can recommend our affiliates Nature Research Editing Service (%CUSTOM_NATURE_EDITING_SERVICE_URL%) and American Journal Experts (%CUSTOM_AMERICAN_JOURNAL_EXP_URL%) for help with English usage. Please note that use of an editing service is neither a requirement nor a guarantee of publication. Free assistance is available from our English language tutorial (%CUSTOM_SPRINGER_ENG_LANG_TUTORIAL_URL%) and our Writing resources (%CUSTOM_BMC_WRITING_RESOURCES_URL%). These cover common mistakes that occur when writing in English.


--------------------
Editorial Policies
--------------------
Please read the following information and revise your manuscript as necessary. If your manuscript does not adhere to our editorial requirements, this may cause a delay while this is addressed. Failure to adhere to our policies may result in rejection of your manuscript.
 
In accordance with BioMed Central editorial policies and formatting guidelines, all manuscript submissions to BMC Family Practice must contain a Declarations section which includes the mandatory sub-sections listed below.  Please refer to the journal's Submission Guidelines web page for information regarding the criteria for each sub-section (%CUSTOM_BMC_JOURNAL_HOMEPAGE%).
 
Where a mandatory Declarations section is not relevant to your study design or article type, please write "Not applicable" in these sections.
 
For the 'Availability of data and materials' section, please provide information about where the data supporting your findings can be found.  We encourage authors to deposit their datasets in publicly available repositories (where available and appropriate), or to be presented within the manuscript and/or additional supporting files.  Please note that identifying/confidential patient data should not be shared.  Authors who do not wish to share their data must confirm this under this sub-heading and also provide their reasons.  For further guidance on how to format this section, please refer to BioMed Central's editorial policies page (see links below).
 
Declarations
-    	Ethics approval and consent to participate
-    	Consent to publish
-    	Availability of data and materials
-    	Competing interests
-    	Funding
-    	Authors' Contributions
-       Acknowledgements
 
Further information about our editorial policies can be found at the following links:
Ethical approval and consent:
http://www.biomedcentral.com/about/editorialpolicies#Ethics
Availability of data and materials section:
http://www.biomedcentral.com/submissions/editorial-policies#availability+of+data+and+materials</CONTENTS><BLINDED_CONTENTS>To: "Eva Stormorken" eva.stormorken@medisin.uio.no;eva.stormorken@online.no
From: "BMC Family Practice Editorial Office" bmcfampract@biomedcentral.com
Subject: Your submission to BMC Family Practice - FAMP-D-16-00222R4
FAMP-D-16-00222R4
From good health to illness with post-infectious fatigue syndrome: a qualitative study of adults' experiences of the illness trajectory
Eva Stormorken, MNSc; Leonard A. Jason, PhD; Marit Kirkevold, EdD
BMC Family Practice


Dear Ms Stormorken,

Thank you for making the requested amendments to your revised manuscript, and for removing Additional file 4. However, the dataset you have uploaded in Additional file 3 (tab 1) also contains potentially identifiable information (i.e. age, gender, marital status, income, education). 
Please also amend this dataset as you see fit, perhaps by removing the marital status and education columns of data, or by removing the data entirely and amending the Availability of data and materials statement appropriately.

Once you have made the necessary corrections, please submit a revised manuscript online at:

http://famp.edmgr.com/

If you have forgotten your username or password please use the "Send Login Details" link to get your login information. For security reasons, your password will be reset.

We request that a point-by-point response letter accompanies your revised manuscript. This letter must provide a detailed response to each reviewer/editorial point raised, describing what amendments have been made to the manuscript text and where these can be found (e.g. Methods section, line 12, page 5). If you disagree with any comments raised, please provide a detailed rebuttal to help explain and justify your decision. 
Please also ensure that your revised manuscript conforms to the journal style, which can be found in the Instructions for Authors on the journal homepage.

A decision will be made once we have received your revised manuscript, which we expect by 01 Apr 2017.

Please note that you will not be able to add, remove, or change the order of authors once the editor has accepted your manuscript for publication.  Any proposed changes to the authorship must be requested during peer-review, and adhere to our criteria for authorship as outlined in BioMed Central's policies.  To request a change in authorship, please download the 'Request for change in authorship form' which can be found here - http://www.biomedcentral.com/about/editorialpolicies#authorship.  Please note that incomplete forms will be rejected.  Your request will be taken into consideration by the editor, and you will be advised whether any changes will be permitted.  Please be aware that we may investigate, or ask your institute to investigate, any unauthorized attempts to change authorship or discrepancies in authorship between the submitted and revised versions of your manuscript.

We look forward to receiving your revised manuscript and please do not hesitate to contact us if you have any questions.

Best wishes,

Christina Meier
BMC Family Practice
https://bmcfampract.biomedcentral.com/


If improvements to the English language within your manuscript have been requested, you should have your manuscript reviewed by someone who is fluent in English. If you would like professional help in revising this manuscript, you can use any reputable English language editing service. We can recommend our affiliates Nature Research Editing Service (http://bit.ly/NRES_BS) and American Journal Experts (http://bit.ly/AJE_BS) for help with English usage. Please note that use of an editing service is neither a requirement nor a guarantee of publication. Free assistance is available from our English language tutorial (https://www.springer.com/gb/authors-editors/authorandreviewertutorials/writinginenglish) and our Writing resources (http://www.biomedcentral.com/getpublished/writing-resources). These cover common mistakes that occur when writing in English.


--------------------
Editorial Policies
--------------------
Please read the following information and revise your manuscript as necessary. If your manuscript does not adhere to our editorial requirements, this may cause a delay while this is addressed. Failure to adhere to our policies may result in rejection of your manuscript.
 
In accordance with BioMed Central editorial policies and formatting guidelines, all manuscript submissions to BMC Family Practice must contain a Declarations section which includes the mandatory sub-sections listed below.  Please refer to the journal's Submission Guidelines web page for information regarding the criteria for each sub-section (https://bmcfampract.biomedcentral.com/).
 
Where a mandatory Declarations section is not relevant to your study design or article type, please write "Not applicable" in these sections.
 
For the 'Availability of data and materials' section, please provide information about where the data supporting your findings can be found.  We encourage authors to deposit their datasets in publicly available repositories (where available and appropriate), or to be presented within the manuscript and/or additional supporting files.  Please note that identifying/confidential patient data should not be shared.  Authors who do not wish to share their data must confirm this under this sub-heading and also provide their reasons.  For further guidance on how to format this section, please refer to BioMed Central's editorial policies page (see links below).
 
Declarations
-    	Ethics approval and consent to participate
-    	Consent to publish
-    	Availability of data and materials
-    	Competing interests
-    	Funding
-    	Authors' Contributions
-       Acknowledgements
 
Further information about our editorial policies can be found at the following links:
Ethical approval and consent:
http://www.biomedcentral.com/about/editorialpolicies#Ethics
Availability of data and materials section:
http://www.biomedcentral.com/submissions/editorial-policies#availability+of+data+and+materials</BLINDED_CONTENTS><LETTER_BODY>FAMP-D-16-00222R4
From good health to illness with post-infectious fatigue syndrome: a qualitative study of adults' experiences of the illness trajectory
Eva Stormorken, MNSc; Leonard A. Jason, PhD; Marit Kirkevold, EdD
BMC Family Practice


Dear Ms Stormorken,

Thank you for making the requested amendments to your revised manuscript, and for removing Additional file 4. However, the dataset you have uploaded in Additional file 3 (tab 1) also contains potentially identifiable information (i.e. age, gender, marital status, income, education). 
Please also amend this dataset as you see fit, perhaps by removing the marital status and education columns of data, or by removing the data entirely and amending the Availability of data and materials statement appropriately.

Once you have made the necessary corrections, please submit a revised manuscript online at:

http://famp.edmgr.com/

If you have forgotten your username or password please use the "Send Login Details" link to get your login information. For security reasons, your password will be reset.

We request that a point-by-point response letter accompanies your revised manuscript. This letter must provide a detailed response to each reviewer/editorial point raised, describing what amendments have been made to the manuscript text and where these can be found (e.g. Methods section, line 12, page 5). If you disagree with any comments raised, please provide a detailed rebuttal to help explain and justify your decision. 
Please also ensure that your revised manuscript conforms to the journal style, which can be found in the Instructions for Authors on the journal homepage.

A decision will be made once we have received your revised manuscript, which we expect by %DATE_REVISION_DUE%.

Please note that you will not be able to add, remove, or change the order of authors once the editor has accepted your manuscript for publication.  Any proposed changes to the authorship must be requested during peer-review, and adhere to our criteria for authorship as outlined in BioMed Central's policies.  To request a change in authorship, please download the 'Request for change in authorship form' which can be found here - http://www.biomedcentral.com/about/editorialpolicies#authorship.  Please note that incomplete forms will be rejected.  Your request will be taken into consideration by the editor, and you will be advised whether any changes will be permitted.  Please be aware that we may investigate, or ask your institute to investigate, any unauthorized attempts to change authorship or discrepancies in authorship between the submitted and revised versions of your manuscript.

We look forward to receiving your revised manuscript and please do not hesitate to contact us if you have any questions.

Best wishes,

Christina Meier
BMC Family Practice
%CUSTOM_BMC_JOURNAL_HOMEPAGE%


If improvements to the English language within your manuscript have been requested, you should have your manuscript reviewed by someone who is fluent in English. If you would like professional help in revising this manuscript, you can use any reputable English language editing service. We can recommend our affiliates Nature Research Editing Service (%CUSTOM_NATURE_EDITING_SERVICE_URL%) and American Journal Experts (%CUSTOM_AMERICAN_JOURNAL_EXP_URL%) for help with English usage. Please note that use of an editing service is neither a requirement nor a guarantee of publication. Free assistance is available from our English language tutorial (%CUSTOM_SPRINGER_ENG_LANG_TUTORIAL_URL%) and our Writing resources (%CUSTOM_BMC_WRITING_RESOURCES_URL%). These cover common mistakes that occur when writing in English.


--------------------
Editorial Policies
--------------------
Please read the following information and revise your manuscript as necessary. If your manuscript does not adhere to our editorial requirements, this may cause a delay while this is addressed. Failure to adhere to our policies may result in rejection of your manuscript.
 
In accordance with BioMed Central editorial policies and formatting guidelines, all manuscript submissions to BMC Family Practice must contain a Declarations section which includes the mandatory sub-sections listed below.  Please refer to the journal's Submission Guidelines web page for information regarding the criteria for each sub-section (%CUSTOM_BMC_JOURNAL_HOMEPAGE%).
 
Where a mandatory Declarations section is not relevant to your study design or article type, please write "Not applicable" in these sections.
 
For the 'Availability of data and materials' section, please provide information about where the data supporting your findings can be found.  We encourage authors to deposit their datasets in publicly available repositories (where available and appropriate), or to be presented within the manuscript and/or additional supporting files.  Please note that identifying/confidential patient data should not be shared.  Authors who do not wish to share their data must confirm this under this sub-heading and also provide their reasons.  For further guidance on how to format this section, please refer to BioMed Central's editorial policies page (see links below).
 
Declarations
-    	Ethics approval and consent to participate
-    	Consent to publish
-    	Availability of data and materials
-    	Competing interests
-    	Funding
-    	Authors' Contributions
-       Acknowledgements
 
Further information about our editorial policies can be found at the following links:
Ethical approval and consent:
http://www.biomedcentral.com/about/editorialpolicies#Ethics
Availability of data and materials section:
http://www.biomedcentral.com/submissions/editorial-policies#availability+of+data+and+materials</LETTER_BODY><BLINDED_LETTER_BODY>FAMP-D-16-00222R4
From good health to illness with post-infectious fatigue syndrome: a qualitative study of adults' experiences of the illness trajectory
Eva Stormorken, MNSc; Leonard A. Jason, PhD; Marit Kirkevold, EdD
BMC Family Practice


Dear Ms Stormorken,

Thank you for making the requested amendments to your revised manuscript, and for removing Additional file 4. However, the dataset you have uploaded in Additional file 3 (tab 1) also contains potentially identifiable information (i.e. age, gender, marital status, income, education). 
Please also amend this dataset as you see fit, perhaps by removing the marital status and education columns of data, or by removing the data entirely and amending the Availability of data and materials statement appropriately.

Once you have made the necessary corrections, please submit a revised manuscript online at:

http://famp.edmgr.com/

If you have forgotten your username or password please use the "Send Login Details" link to get your login information. For security reasons, your password will be reset.

We request that a point-by-point response letter accompanies your revised manuscript. This letter must provide a detailed response to each reviewer/editorial point raised, describing what amendments have been made to the manuscript text and where these can be found (e.g. Methods section, line 12, page 5). If you disagree with any comments raised, please provide a detailed rebuttal to help explain and justify your decision. 
Please also ensure that your revised manuscript conforms to the journal style, which can be found in the Instructions for Authors on the journal homepage.

A decision will be made once we have received your revised manuscript, which we expect by 01 Apr 2017.

Please note that you will not be able to add, remove, or change the order of authors once the editor has accepted your manuscript for publication.  Any proposed changes to the authorship must be requested during peer-review, and adhere to our criteria for authorship as outlined in BioMed Central's policies.  To request a change in authorship, please download the 'Request for change in authorship form' which can be found here - http://www.biomedcentral.com/about/editorialpolicies#authorship.  Please note that incomplete forms will be rejected.  Your request will be taken into consideration by the editor, and you will be advised whether any changes will be permitted.  Please be aware that we may investigate, or ask your institute to investigate, any unauthorized attempts to change authorship or discrepancies in authorship between the submitted and revised versions of your manuscript.

We look forward to receiving your revised manuscript and please do not hesitate to contact us if you have any questions.

Best wishes,

Christina Meier
BMC Family Practice
https://bmcfampract.biomedcentral.com/


If improvements to the English language within your manuscript have been requested, you should have your manuscript reviewed by someone who is fluent in English. If you would like professional help in revising this manuscript, you can use any reputable English language editing service. We can recommend our affiliates Nature Research Editing Service (http://bit.ly/NRES_BS) and American Journal Experts (http://bit.ly/AJE_BS) for help with English usage. Please note that use of an editing service is neither a requirement nor a guarantee of publication. Free assistance is available from our English language tutorial (https://www.springer.com/gb/authors-editors/authorandreviewertutorials/writinginenglish) and our Writing resources (http://www.biomedcentral.com/getpublished/writing-resources). These cover common mistakes that occur when writing in English.


--------------------
Editorial Policies
--------------------
Please read the following information and revise your manuscript as necessary. If your manuscript does not adhere to our editorial requirements, this may cause a delay while this is addressed. Failure to adhere to our policies may result in rejection of your manuscript.
 
In accordance with BioMed Central editorial policies and formatting guidelines, all manuscript submissions to BMC Family Practice must contain a Declarations section which includes the mandatory sub-sections listed below.  Please refer to the journal's Submission Guidelines web page for information regarding the criteria for each sub-section (https://bmcfampract.biomedcentral.com/).
 
Where a mandatory Declarations section is not relevant to your study design or article type, please write "Not applicable" in these sections.
 
For the 'Availability of data and materials' section, please provide information about where the data supporting your findings can be found.  We encourage authors to deposit their datasets in publicly available repositories (where available and appropriate), or to be presented within the manuscript and/or additional supporting files.  Please note that identifying/confidential patient data should not be shared.  Authors who do not wish to share their data must confirm this under this sub-heading and also provide their reasons.  For further guidance on how to format this section, please refer to BioMed Central's editorial policies page (see links below).
 
Declarations
-    	Ethics approval and consent to participate
-    	Consent to publish
-    	Availability of data and materials
-    	Competing interests
-    	Funding
-    	Authors' Contributions
-       Acknowledgements
 
Further information about our editorial policies can be found at the following links:
Ethical approval and consent:
http://www.biomedcentral.com/about/editorialpolicies#Ethics
Availability of data and materials section:
http://www.biomedcentral.com/submissions/editorial-policies#availability+of+data+and+materials</BLINDED_LETTER_BODY><CC_LIST/><BCC_LIST/></DECISIONLETTER><REVIEWS/><FILES><FILE><FILENAME>Illness trajectories in PIFS Main manuscript 090217R4.docx</FILENAME><ORIGINAL_NAME>Illness trajectories in PIFS Main manuscript 090217.docx</ORIGINAL_NAME><TYPE>Manuscript</TYPE><DESCRIPTION>Manuscript</DESCRIPTION><REVISION>4</REVISION><FORPUBLISHER>true</FORPUBLISHER><FILE_ORDER>1</FILE_ORDER><ITEM_TYPE_FAMILY>Document</ITEM_TYPE_FAMILY><SUBMISSION_ITEM_METADATA/></FILE><FILE><FILENAME>Figure 1 Illness trajectory phasesR4.tif</FILENAME><ORIGINAL_NAME>Figure 1 Illness trajectory phases.tif</ORIGINAL_NAME><TYPE>Figure</TYPE><DESCRIPTION>Figure</DESCRIPTION><REVISION>4</REVISION><FORPUBLISHER>true</FORPUBLISHER><FILE_ORDER>2</FILE_ORDER><ITEM_TYPE_FAMILY>Figure</ITEM_TYPE_FAMILY><SUBMISSION_ITEM_METADATA/></FILE><FILE><FILENAME>Figure 2 Median perceived disability levels MedianR4.tiff</FILENAME><ORIGINAL_NAME>Figure 2 Median perceived disability levels Median.tiff</ORIGINAL_NAME><TYPE>Figure</TYPE><DESCRIPTION>Figure</DESCRIPTION><REVISION>4</REVISION><FORPUBLISHER>true</FORPUBLISHER><FILE_ORDER>3</FILE_ORDER><ITEM_TYPE_FAMILY>Figure</ITEM_TYPE_FAMILY><SUBMISSION_ITEM_METADATA/></FILE><FILE><FILENAME>Figure 3 Individual illness trajectoriesR4.tif</FILENAME><ORIGINAL_NAME>Figure 3 Individual illness trajectories.tif</ORIGINAL_NAME><TYPE>Figure</TYPE><DESCRIPTION>Figure</DESCRIPTION><REVISION>4</REVISION><FORPUBLISHER>true</FORPUBLISHER><FILE_ORDER>4</FILE_ORDER><ITEM_TYPE_FAMILY>Figure</ITEM_TYPE_FAMILY><SUBMISSION_ITEM_METADATA/></FILE><FILE><FILENAME>Additional file 1 Bells Disability ScaleR4.pdf</FILENAME><ORIGINAL_NAME>Additional file 1 Bells Disability Scale.pdf</ORIGINAL_NAME><TYPE>Supplementary Material</TYPE><DESCRIPTION>Supplementary Material</DESCRIPTION><REVISION>4</REVISION><FORPUBLISHER>true</FORPUBLISHER><FILE_ORDER>5</FILE_ORDER><ITEM_TYPE_FAMILY>Supplemental</ITEM_TYPE_FAMILY><SUBMISSION_ITEM_METADATA/></FILE><FILE><FILENAME>Additional file 2 The interview guideR4.pdf</FILENAME><ORIGINAL_NAME>Additional file 2 The interview guide.pdf</ORIGINAL_NAME><TYPE>Supplementary Material</TYPE><DESCRIPTION>Supplementary Material</DESCRIPTION><REVISION>4</REVISION><FORPUBLISHER>true</FORPUBLISHER><FILE_ORDER>6</FILE_ORDER><ITEM_TYPE_FAMILY>Supplemental</ITEM_TYPE_FAMILY><SUBMISSION_ITEM_METADATA/></FILE><FILE><FILENAME>Additional file 3 Bells Disability Scale scoresR4.xlsx</FILENAME><ORIGINAL_NAME>Additional file 3 Bells Disability Scale scores.xlsx</ORIGINAL_NAME><TYPE>Supplementary Material</TYPE><DESCRIPTION>Supplementary Material</DESCRIPTION><REVISION>4</REVISION><FORPUBLISHER>true</FORPUBLISHER><FILE_ORDER>7</FILE_ORDER><ITEM_TYPE_FAMILY>Supplemental</ITEM_TYPE_FAMILY><SUBMISSION_ITEM_METADATA/></FILE><FILE><FILENAME>BMC Family Practice  Editorial comments 09.02.17R4.pdf</FILENAME><ORIGINAL_NAME>BMC Family Practice  Editorial comments 09.02.17.pdf</ORIGINAL_NAME><TYPE>Supplementary Material</TYPE><DESCRIPTION>Supplementary Material</DESCRIPTION><REVISION>4</REVISION><FORPUBLISHER>true</FORPUBLISHER><FILE_ORDER>8</FILE_ORDER><ITEM_TYPE_FAMILY>Supplemental</ITEM_TYPE_FAMILY><SUBMISSION_ITEM_METADATA/></FILE><FILE><FILENAME>FAMP-D-16-00222R4.pdf</FILENAME><ORIGINAL_NAME>FAMP-D-16-00222.pdf</ORIGINAL_NAME><TYPE>Working PDF</TYPE><DESCRIPTION/><REVISION>4</REVISION><FORPUBLISHER/><FILE_ORDER/><ITEM_TYPE_FAMILY/><SUBMISSION_ITEM_METADATA/></FILE></FILES><ATTACHMENTS/></VERSION><VERSION REVISION="5"><FUNDING_INFORMATION><FUNDER ID="1585"><FUNDREFID/><NAME>The Norwegian ExtraFoundation for Health and Rehabilitation through EXTRA funds </NAME><GRANT_NUMBER>Grant no. 2010/2/200</GRANT_NUMBER><GRANT_RECIPIENT><NAME><TITLE>Ms</TITLE><FIRSTNAME>Eva</FIRSTNAME><MIDDLENAME/><LASTNAME>Stormorken</LASTNAME><DEGREE>MNSc</DEGREE></NAME><ORCID AUTHENTICATED="true">0000-0001-9847-4893</ORCID></GRANT_RECIPIENT></FUNDER><FUNDER ID="1586"><FUNDREFID/><NAME>Department of Clinical Medicine, Faculty of Medicine and Dentistry, University of Bergen, Norway </NAME><GRANT_NUMBER>No grant number received</GRANT_NUMBER><GRANT_RECIPIENT><NAME><TITLE>Ms</TITLE><FIRSTNAME>Eva</FIRSTNAME><MIDDLENAME/><LASTNAME>Stormorken</LASTNAME><DEGREE>MNSc</DEGREE></NAME><ORCID AUTHENTICATED="true">0000-0001-9847-4893</ORCID></GRANT_RECIPIENT></FUNDER></FUNDING_INFORMATION><DOCUMENT><REVISION_SUBMITTED_DATE>2017-03-03T07:00:02-05:00</REVISION_SUBMITTED_DATE><DECISION><EDITOR><TITLE>Ms</TITLE><FIRSTNAME>Faye</FIRSTNAME><MIDDLENAME/><LASTNAME>Nourollahi</LASTNAME><DEGREE/></EDITOR><CONTACT_INFO><ADDRESS/><CITY/><STATE/><COUNTRY>UNITED STATES</COUNTRY><POSTAL_CODE/><PRIMARY_PHONE_NUMBER/><FAX/><EMAIL>faye.nourollahi@biomedcentral.com</EMAIL></CONTACT_INFO><PERSONAL_IDENTIFIERS/><TERM>Accept</TERM><FAMILY>Accept</FAMILY><DATE>2017-03-06T15:09:08-05:00</DATE></DECISION><ALL_AUTHORS>Eva Stormorken, MNSc; Leonard A. Jason, PhD; Marit Kirkevold, EdD</ALL_AUTHORS><CUSTOM_SUBMISSION_QUESTIONS/></DOCUMENT><CORRAUTH><NAME><TITLE>Ms</TITLE><FIRSTNAME>Eva</FIRSTNAME><MIDDLENAME/><LASTNAME>Stormorken</LASTNAME><DEGREE>MNSc</DEGREE></NAME><CONTACT_INFO><ADDRESS><LINE>Nedre Ulleval 9</LINE><LINE>P. O. Box 1130 Blibern</LINE></ADDRESS><CITY>Oslo</CITY><STATE/><COUNTRY>NORWAY</COUNTRY><POSTAL_CODE>0318</POSTAL_CODE><PRIMARY_PHONE_NUMBER>+4791382208</PRIMARY_PHONE_NUMBER><FAX/><EMAIL>eva.stormorken@medisin.uio.no;Eva.Stormorken@online.no</EMAIL></CONTACT_INFO><AFFILIATION_INFO><POSITION>Research Fellow</POSITION><AFFILIATION/><DEPARTMENT>Department of Nursing Science</DEPARTMENT><INSTITUTE>Department of Nursing Science, Institute of Health and Society, Faculty of Medicine, University of Oslo</INSTITUTE><INSTITUTE_ID/></AFFILIATION_INFO><PERSONAL_IDENTIFIERS><IDENTIFIER AUTHENTICATED="true"><NAME>ORCID</NAME><VALUE>0000-0001-9847-4893</VALUE></IDENTIFIER></PERSONAL_IDENTIFIERS><ALT_CONTACT><CONTACT_INFO><ADDRESS/><CITY/><STATE/><COUNTRY/><POSTAL_CODE/><PRIMARY_PHONE_NUMBER/><FAX/><EMAIL/></CONTACT_INFO><START_DATE/><END_DATE/></ALT_CONTACT><UNAVAILABLE/><COMMENTS/><RESPONSE_TO_REVIEWERS>Dear Editor,

1) I decided not to include the excel-file on raw data for the illness trajectory - thus, I excluded from this new submission to avoid compromising anonymity - as recommended by you.
2) I added a new additional file: Additional file 1: Signs and symptoms. The manuscript already had the reference to this list of signs and symptoms, see lines 153 and 930.
3) Amendments have accordingly been done in the list of additional files at the end of the manuscript. See lines 1077-1079.

Sincerely,
Eva Stormorken
MNSc
</RESPONSE_TO_REVIEWERS></CORRAUTH><AUTHORS><AUTHOR RANK="1"><NAME><TITLE>Ms</TITLE><FIRSTNAME>Eva</FIRSTNAME><MIDDLENAME/><LASTNAME>Stormorken</LASTNAME><DEGREE>MNSc</DEGREE></NAME><CONTACT_INFO><ADDRESS><LINE>Nedre Ulleval 9</LINE><LINE>P. O. Box 1130 Blibern</LINE></ADDRESS><CITY>Oslo</CITY><STATE/><COUNTRY>NORWAY</COUNTRY><POSTAL_CODE>0318</POSTAL_CODE><PRIMARY_PHONE_NUMBER>+4791382208</PRIMARY_PHONE_NUMBER><FAX/><EMAIL>eva.stormorken@medisin.uio.no;Eva.Stormorken@online.no</EMAIL></CONTACT_INFO><AFFILIATION_INFO><POSITION>Research Fellow</POSITION><AFFILIATION/><DEPARTMENT>Department of Nursing Science</DEPARTMENT><INSTITUTE>Department of Nursing Science, Institute of Health and Society, Faculty of Medicine, University of Oslo</INSTITUTE><INSTITUTE_ID/></AFFILIATION_INFO><PERSONAL_IDENTIFIERS><IDENTIFIER AUTHENTICATED="true"><NAME>ORCID</NAME><VALUE>0000-0001-9847-4893</VALUE></IDENTIFIER></PERSONAL_IDENTIFIERS><ADDITIONAL_PEOPLE_DETAILS/><CUSTOM_AUTHOR_QUESTIONS><QUESTION ID="126"><PARENT_QUESTION_ID/><CUSTOM_META_ID/><TEXT>&lt;b&gt;Covering letter concerning your manuscript.&lt;/b&gt;&lt;br&gt;&lt;br&gt; Please paste or type in your cover letter. Alternatively you may add your comments by uploading a file at the end of the questionnaire, please indicate this in the text box in order to proceed.&lt;br&gt;</TEXT><VALUE>Covering letter uploaded as a separate file.</VALUE></QUESTION><QUESTION ID="98"><PARENT_QUESTION_ID/><CUSTOM_META_ID/><TEXT>&lt;b&gt;Does your manuscript report data collected from humans or animals&lt;/b&gt;?</TEXT><VALUE>Yes;</VALUE></QUESTION><QUESTION ID="99"><PARENT_QUESTION_ID>98</PARENT_QUESTION_ID><CUSTOM_META_ID/><TEXT>Please ensure you have read the &lt;a href="http://www.biomedcentral.com/about/editorialpolicies#Ethics" target="_blank"&gt;Editorial policy&lt;/a&gt; pages and confirm in the free box below that you have included the following in your manuscript where appropriate:
&lt;ul style="list-style-type:disc"&gt;
&lt;li&gt;a statement of ethics approval with the name of the ethics committee and the reference number if appropriate&lt;/li&gt;
&lt;li&gt;a statement on consent to participate under the 'Ethics, consent and permissions' heading (for studies involving human participants)&lt;/li&gt;
&lt;li&gt;a statement under the 'Consent to publish' heading confirming that you have obtained consent to publish from the participant (or legal parent or guardian for children) to report individual patient data. Note this is required where an article reports an individual participant's data in any form (including images, videos, voice recordings etc)&lt;/li&gt;&lt;/ul&gt;</TEXT><VALUE>The Regional Committee for Medical and Health Research Ethics West (Reg. no. 227.7) and the Privacy Ombudsman for Research approved the study (Reg. no. 17416). </VALUE></QUESTION><QUESTION ID="136"><PARENT_QUESTION_ID/><CUSTOM_META_ID/><TEXT>&lt;b&gt;Is this a study involving human participants and reporting health related outcomes?&lt;/b&gt;
&lt;br&gt;</TEXT><VALUE>No;</VALUE></QUESTION><QUESTION ID="138"><PARENT_QUESTION_ID/><CUSTOM_META_ID/><TEXT>&lt;b&gt;Standards of reporting&lt;/b&gt;
&lt;br&gt;&lt;br&gt;
BMC Family Practice advocates the complete and transparent reporting of research and methods. Authors are required to append the appropriate reporting guideline checklist to their manuscript on submission where applicable. &lt;a href="http://www.peneloperesearch.com/equatorwizard" target="_blank"&gt;Find the right guidelines for my study&lt;/a&gt;

Please confirm you have included as additional files the required reporting guideline checklist (and relevant extensions) and flow diagram for your study type from the &lt;a href="http://www.equator-network.org/" target="_blank"&gt;EQUATOR Network&lt;/a&gt;. See &lt;a href="http://www.biomedcentral.com/submissions/editorial-policies#StandardsofReporting" target="_blank"&gt;BioMed Central’s policy page&lt;/a&gt;  for further information.
</TEXT><VALUE>	I have followed the relevant reporting for my study type, and included a populated checklist with my submission;</VALUE></QUESTION><QUESTION ID="104"><PARENT_QUESTION_ID/><CUSTOM_META_ID/><TEXT>&lt;b&gt;Competing Interests&lt;/b&gt;
&lt;br&gt;&lt;br&gt;
Please confirm that you have read BioMed Central's guidance on &lt;a href="http://www.biomedcentral.com/about/editorialpolicies#CompetingInterests" target="_blank"&gt;competing interests&lt;/a&gt; and included a statement of all financial and non-financial competing interests for yourself and on behalf of your co-authors under the 'Competing interests' heading of the 'Declarations' section of your manuscript.</TEXT><VALUE>I confirm that I have read BioMed Central's guidance on competing interests and have included a statement in the manuscript indicating that none of the authors have any competing interests.;</VALUE></QUESTION><QUESTION ID="105"><PARENT_QUESTION_ID/><CUSTOM_META_ID/><TEXT>&lt;b&gt;BioMed Central License Agreement&lt;/b&gt;
&lt;br&gt;&lt;br&gt;
You must accept and confirm the conditions of submission as follows: 
&lt;ul style="list-style-type:disc"&gt;
&lt;li&gt;All authors of the manuscript have read and agreed to its content and are accountable for all aspects of the accuracy and integrity of the manuscript in accordance with &lt;a href="http://www.icmje.org/" target="_blank"&gt;ICMJE&lt;/a&gt; criteria.&lt;/li&gt;
&lt;li&gt;The manuscript is original, has not already been published, and is not currently under consideration by another journal.&lt;/li&gt;
&lt;li&gt;You agree to the terms of the &lt;a href="http://www.biomedcentral.com/authors/license" target="_blank"&gt;BioMed Central License Agreement&lt;/a&gt; and &lt;a href="http://www.biomedcentral.com/about/policies/open-data" target="_blank"&gt;Open data policy&lt;/a&gt;, which you have read. For authors who are prevented from being copyright holders (for instance where Crown Copyright applies or researchers are US government employees) BioMed Central can accommodate nonstandard copyright lines. If this applies to you, please &lt;a href="mailto:info@biomedcentral.com"&gt;contact us&lt;/a&gt; and provide details of your situation.&lt;/li&gt; 
&lt;li&gt;By submitting your article for consideration, you acknowledge that, where your institution or funder has a BioMed Central membership, we may refer your name and contact details to a representative of that organisation in order for us to verify whether it agrees to cover, in full or in part, the article processing charge (APC) that is payable upon editorial acceptance of submitted articles. &lt;/li&gt;
</TEXT><VALUE>Yes, I am the author responsible for the submission of this article and I accept the conditions of submission and the BioMed Central Copyright and License Agreement as detailed above.;</VALUE></QUESTION><QUESTION ID="115"><PARENT_QUESTION_ID/><CUSTOM_META_ID/><TEXT>Has this manuscript been submitted before to this journal or another journal in the &lt;a href="http://www.biomedcentral.com/authors/bmcseries#journallist" target="_blank" &gt;BMC series&lt;/ a&gt;?</TEXT><VALUE>No;</VALUE></QUESTION><QUESTION ID="131"><PARENT_QUESTION_ID/><CUSTOM_META_ID/><TEXT>Are you submitting to a thematic series?</TEXT><VALUE>No;</VALUE></QUESTION></CUSTOM_AUTHOR_QUESTIONS><AUTHTYPE>CorrespondingAuthor</AUTHTYPE></AUTHOR><AUTHOR RANK="2"><NAME><TITLE>Dr</TITLE><FIRSTNAME>Leonard</FIRSTNAME><MIDDLENAME>A.</MIDDLENAME><LASTNAME>Jason</LASTNAME><DEGREE>PhD</DEGREE></NAME><CONTACT_INFO><ADDRESS/><CITY/><STATE/><COUNTRY>UNITED STATES</COUNTRY><POSTAL_CODE/><PRIMARY_PHONE_NUMBER/><FAX/><EMAIL>Ljason@depaul.edu</EMAIL></CONTACT_INFO><AFFILIATION_INFO><POSITION/><AFFILIATION/><DEPARTMENT/><INSTITUTE>Center for Community Research, DePaul University</INSTITUTE><INSTITUTE_ID/></AFFILIATION_INFO><ADDITIONAL_PEOPLE_DETAILS/><CUSTOM_AUTHOR_QUESTIONS/><AUTHTYPE>CoAuthor</AUTHTYPE></AUTHOR><AUTHOR RANK="3"><NAME><TITLE>Dr</TITLE><FIRSTNAME>Marit</FIRSTNAME><MIDDLENAME/><LASTNAME>Kirkevold</LASTNAME><DEGREE>EdD</DEGREE></NAME><CONTACT_INFO><ADDRESS/><CITY/><STATE/><COUNTRY>NORWAY</COUNTRY><POSTAL_CODE/><PRIMARY_PHONE_NUMBER/><FAX/><EMAIL>marit.kirkevold@medisin.uio.no</EMAIL></CONTACT_INFO><AFFILIATION_INFO><POSITION/><AFFILIATION/><DEPARTMENT/><INSTITUTE>Universitetet i Oslo</INSTITUTE><INSTITUTE_ID/></AFFILIATION_INFO><ADDITIONAL_PEOPLE_DETAILS/><CUSTOM_AUTHOR_QUESTIONS/><AUTHTYPE>CoAuthor</AUTHTYPE></AUTHOR></AUTHORS><DECISIONLETTER FULLY_BLINDED="false"><AUTHORNOTIFICATIONDATE>2017-03-06T15:09:09-05:00</AUTHORNOTIFICATIONDATE><SUBJECT>Decision on your Submission to BMC Family Practice - FAMP-D-16-00222R5</SUBJECT><BLINDED_SUBJECT>Decision on your Submission to BMC Family Practice - FAMP-D-16-00222R5</BLINDED_SUBJECT><CONTENTS>To: "Eva Stormorken" eva.stormorken@medisin.uio.no;eva.stormorken@online.no
From: "BMC Family Practice Editorial Office" bmcfampract@biomedcentral.com
Subject: Decision on your Submission to BMC Family Practice - FAMP-D-16-00222R5
FAMP-D-16-00222R5
From good health to illness with post-infectious fatigue syndrome: a qualitative study of adults' experiences of the illness trajectory
Eva Stormorken, MNSc; Leonard A. Jason, PhD; Marit Kirkevold, EdD
BMC Family Practice

Dear Ms Stormorken,

I am pleased to inform you that your manuscript "From good health to illness with post-infectious fatigue syndrome: a qualitative study of adults' experiences of the illness trajectory" (FAMP-D-16-00222R5) has been accepted for publication in BMC Family Practice.

If any final comments have been submitted from our reviewers or editors, these can be found at the foot of this email for your consideration. 

Before publication, our production team will also check the format of your manuscript to ensure that it conforms to the standards of the journal. They will be in touch shortly to request any necessary changes, or to confirm that none are needed. 

Please do not hesitate to contact us if you have any questions regarding your manuscript and I hope that you will consider BMC Family Practice again in the future.

Best wishes,

Faye Nourollahi
BMC Family Practice
%CUSTOM_BMC_JOURNAL_HOMEPAGE%

--
Please also take a moment to check our website at %Custom_BMC_JOURNAL_Homepage.
%VIEW_REVIEWER_COMMENTS_FOR_AUTHOR_DEEP_LINK% for any additional comments that were saved as attachments. Please note that as BMC Family Practice has a policy of open peer review, you will be able to see the names of the reviewers.</CONTENTS><BLINDED_CONTENTS>To: "Eva Stormorken" eva.stormorken@medisin.uio.no;eva.stormorken@online.no
From: "BMC Family Practice Editorial Office" bmcfampract@biomedcentral.com
Subject: Decision on your Submission to BMC Family Practice - FAMP-D-16-00222R5
FAMP-D-16-00222R5
From good health to illness with post-infectious fatigue syndrome: a qualitative study of adults' experiences of the illness trajectory
Eva Stormorken, MNSc; Leonard A. Jason, PhD; Marit Kirkevold, EdD
BMC Family Practice

Dear Ms Stormorken,

I am pleased to inform you that your manuscript "From good health to illness with post-infectious fatigue syndrome: a qualitative study of adults' experiences of the illness trajectory" (FAMP-D-16-00222R5) has been accepted for publication in BMC Family Practice.

If any final comments have been submitted from our reviewers or editors, these can be found at the foot of this email for your consideration. 

Before publication, our production team will also check the format of your manuscript to ensure that it conforms to the standards of the journal. They will be in touch shortly to request any necessary changes, or to confirm that none are needed. 

Please do not hesitate to contact us if you have any questions regarding your manuscript and I hope that you will consider BMC Family Practice again in the future.

Best wishes,

Faye Nourollahi
BMC Family Practice
https://bmcfampract.biomedcentral.com/

--
Please also take a moment to check our website at %Custom_BMC_JOURNAL_Homepage.
******** for any additional comments that were saved as attachments. Please note that as BMC Family Practice has a policy of open peer review, you will be able to see the names of the reviewers.</BLINDED_CONTENTS><LETTER_BODY>FAMP-D-16-00222R5
From good health to illness with post-infectious fatigue syndrome: a qualitative study of adults' experiences of the illness trajectory
Eva Stormorken, MNSc; Leonard A. Jason, PhD; Marit Kirkevold, EdD
BMC Family Practice

Dear Ms Stormorken,

I am pleased to inform you that your manuscript "From good health to illness with post-infectious fatigue syndrome: a qualitative study of adults' experiences of the illness trajectory" (FAMP-D-16-00222R5) has been accepted for publication in BMC Family Practice.

If any final comments have been submitted from our reviewers or editors, these can be found at the foot of this email for your consideration. 

Before publication, our production team will also check the format of your manuscript to ensure that it conforms to the standards of the journal. They will be in touch shortly to request any necessary changes, or to confirm that none are needed. 

Please do not hesitate to contact us if you have any questions regarding your manuscript and I hope that you will consider BMC Family Practice again in the future.

Best wishes,

Faye Nourollahi
BMC Family Practice
%CUSTOM_BMC_JOURNAL_HOMEPAGE%

--
Please also take a moment to check our website at %Custom_BMC_JOURNAL_Homepage.
%VIEW_REVIEWER_COMMENTS_FOR_AUTHOR_DEEP_LINK% for any additional comments that were saved as attachments. Please note that as BMC Family Practice has a policy of open peer review, you will be able to see the names of the reviewers.</LETTER_BODY><BLINDED_LETTER_BODY>FAMP-D-16-00222R5
From good health to illness with post-infectious fatigue syndrome: a qualitative study of adults' experiences of the illness trajectory
Eva Stormorken, MNSc; Leonard A. Jason, PhD; Marit Kirkevold, EdD
BMC Family Practice

Dear Ms Stormorken,

I am pleased to inform you that your manuscript "From good health to illness with post-infectious fatigue syndrome: a qualitative study of adults' experiences of the illness trajectory" (FAMP-D-16-00222R5) has been accepted for publication in BMC Family Practice.

If any final comments have been submitted from our reviewers or editors, these can be found at the foot of this email for your consideration. 

Before publication, our production team will also check the format of your manuscript to ensure that it conforms to the standards of the journal. They will be in touch shortly to request any necessary changes, or to confirm that none are needed. 

Please do not hesitate to contact us if you have any questions regarding your manuscript and I hope that you will consider BMC Family Practice again in the future.

Best wishes,

Faye Nourollahi
BMC Family Practice
https://bmcfampract.biomedcentral.com/

--
Please also take a moment to check our website at %Custom_BMC_JOURNAL_Homepage.
******** for any additional comments that were saved as attachments. Please note that as BMC Family Practice has a policy of open peer review, you will be able to see the names of the reviewers.</BLINDED_LETTER_BODY><CC_LIST/><BCC_LIST/></DECISIONLETTER><REVIEWS/><FILES><FILE><FILENAME>Illness trajectories in PIFS Main manuscript 030317R5.docx</FILENAME><ORIGINAL_NAME>Illness trajectories in PIFS Main manuscript 030317.docx</ORIGINAL_NAME><TYPE>Manuscript</TYPE><DESCRIPTION>Manuscript</DESCRIPTION><REVISION>5</REVISION><FORPUBLISHER>true</FORPUBLISHER><FILE_ORDER>1</FILE_ORDER><ITEM_TYPE_FAMILY>Document</ITEM_TYPE_FAMILY><SUBMISSION_ITEM_METADATA/></FILE><FILE><FILENAME>Figure 1 Illness trajectory phasesR5.tif</FILENAME><ORIGINAL_NAME>Figure 1 Illness trajectory phases.tif</ORIGINAL_NAME><TYPE>Figure</TYPE><DESCRIPTION>Figure</DESCRIPTION><REVISION>5</REVISION><FORPUBLISHER>true</FORPUBLISHER><FILE_ORDER>2</FILE_ORDER><ITEM_TYPE_FAMILY>Figure</ITEM_TYPE_FAMILY><SUBMISSION_ITEM_METADATA/></FILE><FILE><FILENAME>Figure 2 Median perceived disability levelsR5.tiff</FILENAME><ORIGINAL_NAME>Figure 2 Median perceived disability levels.tiff</ORIGINAL_NAME><TYPE>Figure</TYPE><DESCRIPTION>Figure</DESCRIPTION><REVISION>5</REVISION><FORPUBLISHER>true</FORPUBLISHER><FILE_ORDER>3</FILE_ORDER><ITEM_TYPE_FAMILY>Figure</ITEM_TYPE_FAMILY><SUBMISSION_ITEM_METADATA/></FILE><FILE><FILENAME>Figure 3 Individual illness trajectoriesR5.tif</FILENAME><ORIGINAL_NAME>Figure 3 Individual illness trajectories.tif</ORIGINAL_NAME><TYPE>Figure</TYPE><DESCRIPTION>Figure</DESCRIPTION><REVISION>5</REVISION><FORPUBLISHER>true</FORPUBLISHER><FILE_ORDER>4</FILE_ORDER><ITEM_TYPE_FAMILY>Figure</ITEM_TYPE_FAMILY><SUBMISSION_ITEM_METADATA/></FILE><FILE><FILENAME>Additional file 1 Signs and symptomsR5.pdf</FILENAME><ORIGINAL_NAME>Additional file 1 Signs and symptoms.pdf</ORIGINAL_NAME><TYPE>Supplementary Material</TYPE><DESCRIPTION>Supplementary Material</DESCRIPTION><REVISION>5</REVISION><FORPUBLISHER>true</FORPUBLISHER><FILE_ORDER>5</FILE_ORDER><ITEM_TYPE_FAMILY>Supplemental</ITEM_TYPE_FAMILY><SUBMISSION_ITEM_METADATA/></FILE><FILE><FILENAME>Additional file 2 Bells Disability ScaleR5.pdf</FILENAME><ORIGINAL_NAME>Additional file 2 Bells Disability Scale.pdf</ORIGINAL_NAME><TYPE>Supplementary Material</TYPE><DESCRIPTION>Supplementary Material</DESCRIPTION><REVISION>5</REVISION><FORPUBLISHER>true</FORPUBLISHER><FILE_ORDER>6</FILE_ORDER><ITEM_TYPE_FAMILY>Supplemental</ITEM_TYPE_FAMILY><SUBMISSION_ITEM_METADATA/></FILE><FILE><FILENAME>Additional file 3 The interview guideR5.pdf</FILENAME><ORIGINAL_NAME>Additional file 3 The interview guide.pdf</ORIGINAL_NAME><TYPE>Supplementary Material</TYPE><DESCRIPTION>Supplementary Material</DESCRIPTION><REVISION>5</REVISION><FORPUBLISHER>true</FORPUBLISHER><FILE_ORDER>7</FILE_ORDER><ITEM_TYPE_FAMILY>Supplemental</ITEM_TYPE_FAMILY><SUBMISSION_ITEM_METADATA/></FILE><FILE><FILENAME>FAMP-D-16-00222R5.pdf</FILENAME><ORIGINAL_NAME>FAMP-D-16-00222.pdf</ORIGINAL_NAME><TYPE>Editor Approved PDF</TYPE><DESCRIPTION/><REVISION>5</REVISION><FORPUBLISHER/><FILE_ORDER/><ITEM_TYPE_FAMILY/><SUBMISSION_ITEM_METADATA/></FILE></FILES><ATTACHMENTS/></VERSION></VERSIONS><PRODUCTION_INFORMATION><NUMBER_COLOR_FIGURES/><NUMBER_LINE_DRAWINGS/><NUMBER_HALF_TONE_FIGURES/><NUMBER_TABLES/><NUMBER_MS_PAGES/><TOC_POSITION/><PAGE_RANGE/><PUB_VOLUME_NUMBER/><PUB_ISSUE_NUMBER/><SIGNED_CTPFORM_REC_DATE/></PRODUCTION_INFORMATION></MANUSCRIPT>
